# Supplementary material for: The impact of common variants on gene expression in the human brain: from RNA to protein to schizophrenia risk
Source: bioRxiv. 2023 Oct 10:2023.06.04.543603. Preprint. [Version 3] doi: 10.1101/2023.06.04.543603 (PMC10592607; doi:10.1101/2023.06.04.543603)
Supplement: Supplement 2 [file media-2.xlsx]

## Sheet: Table S1
Table S1. Comparison of eQTLs identified in GTEx and this study (BrainGVEX )
For GTEx data, only the eQTLs derived from the PFC region are used (sample size: 104). Only the subset genes and autosomes SNPs shared between GTEx and this study were used for comparison. π1 was calculated using the R package “qvalue”, which denotes the significant sharing of eQTLs between GTEx and this study. The larger the π1 is, the better the sharing is.
Threshold	Number of BrainGVEX eQTLs	Number of GTEx eQTLs	Shared eQTLs between BrainGVEX and GTEx	Number of BrainGVEX eGenes	Number of GTEx eGenes	Shared eGenes between BrainGVEX and GTEx	π1 of GTEx in BrainGVEX	π1 of BrainGVEX in GTEx
P < 1×10-2	4334656	1729369	673925	15885	15864	15843	0.371	0.496
P < 1×10-4	1570341	269839	216693	10344	5826	4646	0.666	0.926
P < 1×10-6	959667	126148	110401	6732	1878	1660	0.777	0.949
P < 1×10-8	668780	73408	65350	5202	1135	1036	0.824	0.964

## Sheet: Table S2
Table S2. Significant permutation eQTLs
Phe_ID	Phe_chr	Phe_start	Phe_end	Strand	N_SNPs	distance	SNP_ID	SNP_chr	SNP_start	SNP_END	df	Dummy	para1	para2	P.nominal	r_squared	slope	slope_se	P.empirical	P.beta	qvalue
ENSG00000188157	1	955504	991496	+	3896	1323	1_992819_G_A	1	992819	992819	183	162.949	1.04128	551.124	1.34675e-07	0.141279	0.588733	0.107295	0.00019998	0.000255482	0.00057714
ENSG00000127054	1	1246966	1260071	-	4578	-13207	1_1273278_A_G	1	1273278	1273278	183	164.2	1.01863	626.198	9.73832e-06	0.101642	-0.580449	0.127564	0.0152985	0.0160078	0.0217702
ENSG00000235098	1	1353801	1357149	-	4962	240	1_1353561_A_G	1	1353561	1353561	183	120.326	0.931051	244.461	8.36078e-29	0.493093	-1.62622	0.121886	9.999e-05	6.11097e-16	8.35288e-15
ENSG00000215915	1	1385070	1405538	+	5152	-6233	1_1378837_T_C	1	1378837	1378837	183	162.109	1.00884	652.833	4.11756e-19	0.35421	-0.900562	0.0898883	9.999e-05	2.07688e-14	2.21591e-13
ENSG00000160072	1	1407144	1433228	+	5212	22615	1_1455843_T_C	1	1455843	1455843	183	81.1884	0.87327	100.577	1.56081e-34	0.560846	-3.66827	0.239951	9.999e-05	1.93174e-12	1.62315e-11
ENSG00000197785	1	1447532	1470067	+	5302	-279736	1_1167796_C_T	1	1167796	1167796	183	160.25	1.02931	735.928	4.65325e-05	0.0868646	-1.03541	0.248161	0.0888911	0.0896791	0.0862787
ENSG00000008130	1	1682672	1711896	-	5732	953	1_1681719_A_G	1	1681719	1681719	183	169.061	1.01407	885.721	2.81308e-05	0.0916339	-0.440568	0.102539	0.0472953	0.0469019	0.0522795
ENSG00000157911	1	2336237	2345236	-	5930	0	1_2338879_G_A	1	2338879	2338879	183	146.722	1.01236	597.097	6.80175e-06	0.105013	0.544346	0.117473	0.0310969	0.0315304	0.0379817
ENSG00000157870	1	2517931	2522908	+	5948	0	1_2518410_C_T	1	2518410	2518410	183	135.606	0.955555	455.906	7.92702e-09	0.166748	-2.74789	0.454079	0.00119988	0.000457302	0.000976532
ENSG00000158109	1	3541567	3546691	+	7094	7933	1_3554624_G_A	1	3554624	3554624	183	155.854	1.04677	889.407	8.72644e-15	0.280818	1.0005	0.118358	9.999e-05	2.6967e-10	1.60939e-09
ENSG00000130764	1	3696785	3713068	-	7734	2112	1_3694673_T_G	1	3694673	3694673	183	164.736	1.03571	1007	1.37176e-06	0.119949	-0.754738	0.151121	0.00429957	0.00377782	0.00634866
ENSG00000162426	1	8377887	8404227	+	5617	3231	1_8407458_G_A	1	8407458	8407458	183	164.539	1.04085	704.347	2.43012e-06	0.114634	-0.554534	0.113922	0.00379962	0.00438234	0.00723342
ENSG00000142583	1	9095167	9148537	-	4851	0	1_9106955_T_C	1	9106955	9106955	183	140.931	1.00157	442.597	5.23747e-08	0.149841	0.608581	0.107159	0.00079992	0.000786825	0.0015887
ENSG00000049239	1	9294835	9331396	+	4812	-2229	1_9292606_G_A	1	9292606	9292606	183	153.995	1.04084	526.061	1.95391e-22	0.4056	-0.903558	0.0808576	9.999e-05	4.75507e-17	7.50213e-16
ENSG00000171608	1	9711791	9789172	+	5140	0	1_9750457_T_C	1	9750457	9750457	183	165.594	1.03222	675.852	5.39922e-13	0.248142	0.68489	0.0881277	9.999e-05	2.43443e-09	1.2735e-08
ENSG00000130939	1	10092891	10241297	+	5568	0	1_10238770_A_G	1	10238770	10238770	183	151.189	1.08162	599.875	1.24752e-07	0.141975	-1.52093	0.276392	0.00039996	0.000509684	0.00107907
ENSG00000054523	1	10270864	10441661	+	5457	0	1_10323342_T_A	1	10323342	10323342	183	135.213	1.05472	414.725	5.92648e-10	0.189498	0.706053	0.107941	9.999e-05	2.41957e-05	6.61446e-05
ENSG00000142655	1	10532346	10690815	+	5245	479253	1_11170068_T_A	1	11170068	11170068	183	157.015	1.02929	502.962	4.98417e-05	0.0862126	-1.29781	0.312336	0.0739926	0.0762594	0.0766236
ENSG00000198793	1	11166593	11322564	-	6287	0	1_11280103_G_A	1	11280103	11280103	183	159.768	1.0419	656.914	1.05075e-10	0.204366	-0.711977	0.103847	9.999e-05	5.78232e-07	2.12791e-06
ENSG00000116663	1	11724182	11734411	+	5765	0	1_11724948_G_C	1	11724948	11724948	183	170.633	1.03165	793.153	3.27584e-06	0.11185	-0.421492	0.0877989	0.00459954	0.00466416	0.00762644
ENSG00000177000	1	11845781	11866977	-	5944	0	1_11850365_T_G	1	11850365	11850365	183	150.671	1.01695	551.597	2.26656e-12	0.236454	-0.713358	0.0947602	9.999e-05	8.13319e-08	3.40981e-07
ENSG00000083444	1	11994263	12035595	+	6061	0	1_12022494_C_T	1	12022494	12022494	183	120.576	0.939997	234.487	2.35051e-07	0.136197	0.782655	0.145703	0.00739926	0.00891992	0.0133623
ENSG00000048707	1	12290125	12572099	+	5607	-221524	1_12068601_G_A	1	12068601	12068601	183	127.171	0.935862	322.573	1.17318e-06	0.121399	-4.80099	0.954759	0.0372963	0.021959	0.0283802
ENSG00000142621	1	15573769	15726779	+	7223	-14011	1_15559758_A_G	1	15559758	15559758	183	164.754	1.04852	868.545	1.95676e-06	0.116651	-0.465684	0.0947302	0.00439956	0.00419692	0.00695835
ENSG00000142634	1	15736392	15756839	+	6736	-9826	1_15726566_G_A	1	15726566	15726566	183	161.608	1.04793	726.953	2.8441e-06	0.113168	-0.51371	0.106304	0.0049995	0.00611852	0.00967385
ENSG00000116138	1	15853309	15918874	+	6680	-492853	1_15360456_A_G	1	15360456	15360456	183	162.466	1.07331	793.502	6.32998e-05	0.0839425	0.426681	0.104195	0.0989901	0.101654	0.0945487
ENSG00000116771	1	15898849	15911605	-	6521	-2940	1_15914545_C_T	1	15914545	15914545	183	162.216	1.02952	753.158	2.02651e-19	0.359148	0.965784	0.0953668	9.999e-05	6.38306e-15	7.48791e-14
ENSG00000116786	1	16010828	16061264	+	6609	13224	1_16074488_G_C	1	16074488	16074488	183	159.803	1.04811	803.041	2.68873e-06	0.113692	-1.09883	0.226795	0.00559944	0.00725228	0.0112095
ENSG00000037637	1	16573335	16678949	-	6341	0	1_16649684_C_T	1	16649684	16649684	183	159.625	1.0316	671.061	3.28205e-09	0.174545	0.645363	0.103746	9.999e-05	1.55483e-05	4.3755e-05
ENSG00000058453	1	17066769	17299474	+	6637	0	1_17263462_A_G	1	17263462	17263462	183	161.948	1.02438	812.103	2.63382e-09	0.176481	1.17224	0.187188	9.999e-05	1.3258e-05	3.80683e-05
ENSG00000117118	1	17345218	17380665	-	6150	0	1_17377556_C_T	1	17377556	17377556	183	162.341	1.02735	804.875	5.80952e-08	0.148905	0.528006	0.0933142	0.00029997	0.000206292	0.000476544
ENSG00000159423	1	19197927	19229275	-	7196	0	1_19220907_C_T	1	19220907	19220907	183	142.522	0.965347	525.337	8.4598e-17	0.315925	2.44001	0.265415	9.999e-05	2.45081e-10	1.47153e-09
ENSG00000127463	1	19542159	19578046	-	7001	0	1_19572232_T_C	1	19572232	19572232	183	168.9	1.03234	953.505	2.34638e-19	0.35813	-0.84468	0.083593	9.999e-05	1.80509e-15	2.30779e-14
ENSG00000053372	1	19578034	19586622	+	6912	-1999	1_19576035_T_C	1	19576035	19576035	183	168.149	1.02896	890.31	6.26277e-13	0.246941	-0.84202	0.108696	9.999e-05	2.70546e-09	1.40537e-08
ENSG00000162482	1	19609053	19615744	-	6959	409605	1_19199448_G_T	1	19199448	19199448	183	156.068	1.00885	682.538	1.67308e-05	0.096544	-1.48391	0.335563	0.0443956	0.0456161	0.0511472
ENSG00000077549	1	19665268	19812066	-	7343	0	1_19698824_T_G	1	19698824	19698824	183	161.197	1.02021	846.258	1.76095e-06	0.117631	0.542529	0.10984	0.00579942	0.00551409	0.00883595
ENSG00000169914	1	20209007	20239438	+	6572	0	1_20221625_C_T	1	20221625	20221625	183	101.722	0.910156	161.853	6.05394e-20	0.367477	1.8426	0.178701	9.999e-05	1.01201e-08	4.90477e-08
ENSG00000090432	1	20825944	20834654	-	6067	0	1_20826910_G_A	1	20826910	20826910	183	167.273	1.02479	713.053	2.09615e-24	0.434136	-0.886629	0.0748271	9.999e-05	4.63487e-20	9.74999e-19
ENSG00000075151	1	21132964	21503377	-	7757	-37718	1_21541095_G_T	1	21541095	21541095	183	168.953	1.04118	959.609	1.53748e-07	0.140073	0.484917	0.088817	0.00029997	0.000315836	0.000699468
ENSG00000090686	1	22004792	22110099	-	6724	0	1_22030884_T_C	1	22030884	22030884	183	155.032	1.03907	655.115	1.79737e-06	0.117441	1.53589	0.31124	0.00439956	0.00589513	0.0093706
ENSG00000142798	1	22148739	22263790	-	6657	-43242	1_22307032_C_G	1	22307032	22307032	183	168.542	1.04978	786.413	2.12373e-07	0.137125	-0.506762	0.0939711	9.999e-05	0.000337893	0.000744594
ENSG00000169641	1	23410517	23504301	-	5113	29401	1_23381116_G_A	1	23381116	23381116	183	162.877	1.05179	615.069	1.22435e-06	0.121003	-0.477555	0.0951465	0.00129987	0.00209907	0.00378253
ENSG00000088280	1	23755057	23811061	-	4749	0	1_23773817_T_C	1	23773817	23773817	183	146.829	0.995419	392.926	2.22164e-17	0.32574	-1.30152	0.138422	9.999e-05	1.36187e-11	1.00734e-10
ENSG00000117305	1	24128376	24165110	-	4661	0	1_24162026_G_A	1	24162026	24162026	183	165.2	1.02902	518.91	2.598e-11	0.216194	-0.680145	0.0957322	9.999e-05	7.70327e-08	3.24555e-07
ENSG00000188529	1	24291295	24307417	-	4684	0	1_24300238_T_C	1	24300238	24300238	183	168.238	1.03402	552.96	9.10549e-05	0.0804847	0.408382	0.102038	0.0811919	0.084194	0.0826913
ENSG00000157978	1	25870072	25895377	+	4486	0	1_25892880_T_G	1	25892880	25892880	183	161.823	1.02643	482.15	4.67518e-13	0.249306	0.70643	0.0906167	9.999e-05	2.97192e-09	1.5384e-08
ENSG00000117640	1	26145132	26159432	+	4197	5707	1_26165139_T_A	1	26165139	26165139	183	168.989	1.02299	539.131	4.49251e-14	0.268002	-0.808403	0.0987615	9.999e-05	1.33046e-10	8.37851e-10
ENSG00000117632	1	26210673	26233482	-	4141	320756	1_25889917_T_C	1	25889917	25889917	183	165.665	1.05628	459.96	5.70316e-06	0.106664	0.507383	0.108544	0.0049995	0.00537861	0.008669
ENSG00000130695	1	26560692	26605299	+	3718	-1386	1_26559306_G_T	1	26559306	26559306	183	149.474	1.05058	311.961	4.60729e-08	0.150998	-0.61649	0.108061	0.00039996	0.00015787	0.00037371
ENSG00000090273	1	27226730	27273353	+	3873	-112718	1_27114012_T_C	1	27114012	27114012	183	158.731	1.04453	343.676	3.74359e-07	0.131933	1.03835	0.196887	0.00029997	0.000545147	0.00114354
ENSG00000158195	1	27730731	27816669	-	3812	0	1_27730774_G_A	1	27730774	27730774	183	147.919	1.04347	268.266	8.94401e-06	0.102442	1.42858	0.312588	0.0152985	0.0143623	0.0198787
ENSG00000117748	1	28218036	28241257	-	3938	0	1_28219658_C_G	1	28219658	28219658	183	101.883	0.915907	93.9005	1.09342e-46	0.676245	2.37303	0.121376	9.999e-05	1.08255e-22	3.31026e-21
ENSG00000130770	1	28562621	28573417	+	4032	-93460	1_28469161_G_A	1	28469161	28469161	183	159.339	1.0356	300.465	1.49155e-06	0.119173	0.634574	0.12753	0.00149985	0.00169474	0.0031261
ENSG00000180198	1	28832456	28865812	+	4461	115400	1_28981212_G_A	1	28981212	28981212	183	159.124	1.04382	369.821	7.97029e-05	0.0817517	1.3561	0.335967	0.0676932	0.0732833	0.0745168
ENSG00000198492	1	29063134	29096287	+	4361	951080	1_30047367_T_C	1	30047367	30047367	183	161.322	1.05378	376.54	7.94149e-05	0.0817862	0.399262	0.0988927	0.0615938	0.0653159	0.0683203
ENSG00000116353	1	29519386	29557454	-	5020	-834473	1_30391927_T_C	1	30391927	30391927	183	159.088	1.05614	457.125	8.05354e-05	0.0816529	0.582592	0.14443	0.0866913	0.0884633	0.0856647
ENSG00000060688	1	31732418	31769662	-	5278	60252	1_31672166_G_C	1	31672166	31672166	183	172.528	1.0275	616.188	1.2232e-05	0.0994964	0.487569	0.10843	0.00969903	0.0116858	0.0168095
ENSG00000121769	1	31838473	31849697	-	4867	373618	1_31464855_G_A	1	31464855	31464855	183	158.088	1.06233	443.283	1.85635e-05	0.095563	0.670216	0.152417	0.020198	0.0236892	0.0302343
ENSG00000162517	1	32095464	32110497	-	4308	13679	1_32081785_G_A	1	32081785	32081785	183	163.467	1.03506	450.555	7.42518e-07	0.125629	0.546242	0.106528	0.0009999	0.0010203	0.00199493
ENSG00000084636	1	32117849	32169920	-	4351	0	1_32161942_T_C	1	32161942	32161942	183	165.254	1.04407	466.346	4.85439e-20	0.368988	0.892775	0.0863036	9.999e-05	3.0762e-16	4.3657e-15
ENSG00000162522	1	33207487	33240571	+	3594	561135	1_33801706_T_C	1	33801706	33801706	183	159.053	1.03263	361.669	2.84136e-05	0.0915392	0.422919	0.0984876	0.0284972	0.0300113	0.0365121
ENSG00000121905	1	33351596	33364042	+	3764	-9292	1_33342304_C_T	1	33342304	33342304	183	151.851	1.04338	325.335	6.44575e-05	0.0837703	-0.577179	0.141105	0.0725927	0.0752354	0.0759808
ENSG00000134686	1	33789225	33896653	-	4866	0	1_33834455_A_G	1	33834455	33834455	183	156.015	1.03625	521.926	1.76634e-05	0.0960322	0.472178	0.10709	0.0320968	0.0332105	0.0396082
ENSG00000142687	1	35899092	36023551	-	3897	185357	1_35713735_C_T	1	35713735	35713735	183	83.9763	0.939715	84.3437	3.5061e-07	0.132535	-1.67779	0.317303	0.0550945	0.0578399	0.0619632
ENSG00000116863	1	36554477	36559533	+	3302	-64877	1_36489600_G_A	1	36489600	36489600	183	136.821	1.01179	225.211	7.09326e-07	0.126051	-1.68377	0.327738	0.00229977	0.00381687	0.00640703
ENSG00000116885	1	36881429	36916086	-	4004	6789	1_36874640_G_A	1	36874640	36874640	183	152.994	1.00904	364.227	8.17523e-13	0.24478	0.90932	0.11807	9.999e-05	1.86058e-08	8.58268e-08
ENSG00000163875	1	37958177	37980375	-	5274	795214	1_37162963_A_T	1	37162963	37162963	183	95.9678	0.876276	123.433	1.1463e-08	0.163468	-5.71688	0.956003	0.0166983	0.00920788	0.0137175
ENSG00000134697	1	38032418	38061536	-	5158	21667	1_38010751_C_T	1	38010751	38010751	183	164.825	1.02845	628.219	3.22021e-07	0.133315	-0.523845	0.0987346	0.00029997	0.000628035	0.00129542
ENSG00000204084	1	38326370	38412729	-	5544	0	1_38362803_G_A	1	38362803	38362803	183	165.826	1.03299	729.612	9.20943e-13	0.243812	0.791466	0.103037	9.999e-05	4.13493e-09	2.10371e-08
ENSG00000116954	1	39303871	39325495	-	5284	-855424	1_40180919_A_G	1	40180919	40180919	183	154.281	1.00299	533.289	3.97172e-05	0.0883667	-0.456575	0.108406	0.0825917	0.0820364	0.0811656
ENSG00000168653	1	39491991	39500308	+	5362	-34985	1_39457006_C_T	1	39457006	39457006	183	163.431	1.0504	619.123	8.03107e-15	0.281462	-0.832073	0.0982769	9.999e-05	4.14599e-11	2.85323e-10
ENSG00000116981	1	40124794	40137710	-	5386	14477	1_40110317_A_C	1	40110317	40110317	183	152.351	1.01533	469.388	3.61289e-06	0.110935	0.483686	0.101221	0.009999	0.0103124	0.0150975
ENSG00000116983	1	40144321	40157361	-	5372	-126	1_40157487_G_A	1	40157487	40157487	183	160.804	1.03474	503.271	1.46001e-11	0.221026	0.974142	0.135188	9.999e-05	7.08967e-08	3.01702e-07
ENSG00000084072	1	40157855	40229586	+	5512	0	1_40203722_T_C	1	40203722	40203722	183	161.251	1.03016	535.402	2.3716e-26	0.461012	0.953276	0.076195	9.999e-05	2.76923e-21	6.90236e-20
ENSG00000131238	1	40538380	40563375	-	5530	0	1_40545964_T_G	1	40545964	40545964	183	82.0998	0.867949	85.3543	1.5352e-10	0.201128	-0.695171	0.102416	0.0178982	0.00390661	0.0065306
ENSG00000117000	1	40627046	40706593	+	5666	707042	1_41413635_A_C	1	41413635	41413635	183	150.51	1.03357	451.054	4.48848e-05	0.0872067	0.438492	0.104869	0.0830917	0.0844774	0.0828873
ENSG00000084073	1	40723780	40759856	+	5603	0	1_40732992_A_T	1	40732992	40732992	183	149.956	1.04114	403.708	3.68445e-10	0.193608	-0.671381	0.101287	9.999e-05	3.42163e-06	1.10917e-05
ENSG00000117016	1	41086352	41131329	-	6080	-12927	1_41144256_T_C	1	41144256	41144256	183	141.628	1.0047	441.519	1.52548e-05	0.0974152	-0.600386	0.135094	0.0566943	0.0601837	0.0639136
ENSG00000066136	1	41157321	41237275	+	6103	2518	1_41239793_A_G	1	41239793	41239793	183	168.9	1.02778	693.164	3.01336e-15	0.289019	-0.776906	0.0900759	9.999e-05	1.20514e-11	9.00394e-11
ENSG00000117013	1	41249685	41306124	+	6014	0	1_41298510_G_A	1	41298510	41298510	183	161.59	1.00815	586.42	6.75459e-05	0.0833254	0.486014	0.119163	0.0989901	0.0986757	0.0922414
ENSG00000171793	1	41445008	41478235	+	5776	0	1_41446231_T_G	1	41446231	41446231	183	151.761	1.03855	470.562	1.9113e-08	0.158903	0.59729	0.101582	0.00029997	0.00010257	0.000250397
ENSG00000127125	1	42921789	42939056	+	4970	-99700	1_42822089_G_C	1	42822089	42822089	183	139.305	0.965845	252.005	1.691e-06	0.118007	0.578324	0.116876	0.00619938	0.00896643	0.0134049
ENSG00000186409	1	42929002	43120335	+	5360	0	1_43051744_G_A	1	43051744	43051744	183	166.809	1.02478	455.335	4.99576e-09	0.170838	-0.682673	0.111177	9.999e-05	8.07223e-06	2.42338e-05
ENSG00000117395	1	43629847	43736607	-	4917	70260	1_43559587_C_G	1	43559587	43559587	183	162.573	1.03215	379.114	9.07452e-06	0.102306	-0.519855	0.113834	0.00989901	0.00927633	0.0138056
ENSG00000243710	1	43637821	43720029	+	4873	0	1_43645751_C_A	1	43645751	43645751	183	145.113	1.00236	275.7	8.8789e-17	0.315568	-0.868072	0.0945038	9.999e-05	3.405e-11	2.4104e-10
ENSG00000066322	1	43829069	43833696	-	4703	42718	1_43786351_A_G	1	43786351	43786351	183	160.268	1.05514	361.82	5.23084e-05	0.0857541	-0.442462	0.106796	0.0423958	0.0450387	0.0506403
ENSG00000159479	1	43849589	43855479	-	4720	14591	1_43834998_A_G	1	43834998	43834998	183	159.374	1.03488	345.88	9.90818e-08	0.144069	0.557989	0.100539	0.00029997	0.000168912	0.000396997
ENSG00000178922	1	43916825	43919660	-	4622	183	1_43916642_T_C	1	43916642	43916642	183	159.321	1.06264	349.256	1.80735e-21	0.39109	-0.933289	0.0860854	9.999e-05	2.45476e-17	4.06763e-16
ENSG00000070785	1	45316451	45452282	-	4496	0	1_45376737_G_A	1	45376737	45376737	183	156.783	1.00935	337.596	5.301e-09	0.170313	0.563646	0.0919631	9.999e-05	2.0055e-05	5.52836e-05
ENSG00000070759	1	45809556	45956872	-	4458	735667	1_45073889_A_C	1	45073889	45073889	183	141.164	1.01561	232.445	6.44215e-05	0.0837756	0.5873	0.143574	0.0938906	0.0954502	0.0900492
ENSG00000132780	1	46049519	46084566	+	4166	857412	1_46941978_A_G	1	46941978	46941978	183	124.329	0.913177	126.39	6.14342e-06	0.105967	-1.36677	0.293467	0.0379962	0.0348837	0.0411733
ENSG00000086015	1	46252660	46501796	+	4742	0	1_46405214_T_G	1	46405214	46405214	183	154.371	1.06417	279.905	9.56781e-05	0.0800133	-0.419037	0.105036	0.0733927	0.0759272	0.0763674
ENSG00000171357	1	46669007	46686933	+	4423	3908	1_46690841_A_C	1	46690841	46690841	183	162.859	1.03631	326.091	7.94441e-06	0.103555	-1.31734	0.286516	0.00529947	0.00676676	0.0105525
ENSG00000173660	1	46769304	46782448	+	4436	0	1_46774783_A_G	1	46774783	46774783	183	144.774	1.01973	223.296	1.7934e-13	0.257008	-1.23834	0.155645	9.999e-05	9.08619e-09	4.43265e-08
ENSG00000117481	1	46805850	46830824	+	4517	-10130	1_46795720_G_A	1	46795720	46795720	183	144.381	1.02314	246.59	2.53719e-06	0.114233	0.931222	0.191687	0.00679932	0.00639055	0.010045
ENSG00000117480	1	46859938	46879520	+	4556	18818	1_46898338_A_G	1	46898338	46898338	183	159.106	1.02166	318.091	3.11485e-06	0.11232	-0.461495	0.095905	0.00349965	0.00385586	0.00645786
ENSG00000079277	1	47023091	47082515	-	4807	65372	1_46957719_A_C	1	46957719	46957719	183	147.562	1.01018	298.322	5.26942e-08	0.149786	-0.675711	0.119005	0.00029997	0.000282708	0.000631906
ENSG00000123472	1	47098410	47139539	-	4826	176541	1_46921869_C_T	1	46921869	46921869	183	158.677	1.06041	383.623	1.08812e-06	0.122096	1.09914	0.217871	0.0009999	0.00145935	0.00273269
ENSG00000186377	1	47427037	47516423	+	5083	498835	1_48015258_T_C	1	48015258	48015258	183	124.025	0.971487	208.447	9.09238e-06	0.102287	0.446306	0.0977384	0.0489951	0.0582958	0.0623
ENSG00000162368	1	47799470	47844511	+	5468	0	1_47842777_C_T	1	47842777	47842777	183	98.8093	0.856215	117.144	4.15002e-12	0.231476	0.704078	0.0948355	9.999e-05	0.000190293	0.000443036
ENSG00000085831	1	51752931	51810788	-	3529	0	1_51763879_G_T	1	51763879	51763879	183	155.3	1.04568	196.688	1.06097e-05	0.100836	-0.977436	0.215762	0.0059994	0.00774141	0.011836
ENSG00000117859	1	52042852	52254889	+	3910	771893	1_53026782_T_C	1	53026782	53026782	183	114.893	0.979662	119.023	1.90446e-07	0.13812	-2.44163	0.450868	0.0059994	0.00498651	0.00810437
ENSG00000169213	1	52373629	52456436	-	3873	0	1_52385081_G_A	1	52385081	52385081	183	102.562	0.903105	85.6532	3.34425e-10	0.194443	1.73345	0.260818	0.00109989	0.000527315	0.00111401
ENSG00000117862	1	52485804	52521843	-	4064	0	1_52515563_C_G	1	52515563	52515563	183	158.713	1.04831	238.652	0.000124204	0.077528	-0.722237	0.184163	0.0676932	0.0700638	0.072103
ENSG00000134744	1	52873955	53019159	-	4867	29477	1_52844478_A_G	1	52844478	52844478	183	146.865	0.963836	293.006	1.50487e-18	0.345089	1.49762	0.152511	9.999e-05	2.83193e-12	2.32038e-11
ENSG00000162377	1	53152509	53164038	-	4596	23390	1_53129119_T_C	1	53129119	53129119	183	163.002	1.02118	390.531	1.49887e-06	0.119127	-0.464509	0.0933727	0.00139986	0.00190888	0.00347998
ENSG00000162378	1	53192127	53293014	+	4807	0	1_53263056_A_G	1	53263056	53263056	183	160.608	1.05118	416.4	1.95246e-14	0.274547	0.585592	0.0703665	9.999e-05	1.00509e-10	6.48086e-10
ENSG00000116171	1	53392902	53517375	+	5040	0	1_53423528_T_G	1	53423528	53423528	183	166.255	1.04589	503.107	6.39079e-11	0.208593	-0.66592	0.0958841	9.999e-05	1.16212e-07	4.78745e-07
ENSG00000162384	1	53679772	53686289	-	5026	-15292	1_53701581_A_G	1	53701581	53701581	183	147.329	1.00351	339.861	2.18542e-13	0.255425	-0.804149	0.101492	9.999e-05	1.48863e-08	6.94249e-08
ENSG00000157193	1	53711218	53793742	-	5287	0	1_53739377_A_G	1	53739377	53739377	183	157.48	1.06971	473.56	7.73434e-05	0.0820376	-0.429029	0.106088	0.0874913	0.0918407	0.0877605
ENSG00000116221	1	54649715	54691137	+	5980	0	1_54672492_C_T	1	54672492	54672492	183	167.291	1.04507	789.827	5.18733e-06	0.107552	-1.38547	0.295021	0.00689931	0.00828708	0.0125251
ENSG00000157216	1	54691106	54879152	-	6616	370120	1_54320986_C_T	1	54320986	54320986	183	156.872	1.03708	735.361	2.25968e-05	0.0937057	-1.29517	0.297751	0.0553945	0.0554427	0.0598648
ENSG00000162390	1	55007931	55104865	+	6661	0	1_55067745_T_C	1	55067745	55067745	183	145.953	1.00155	493.073	1.67857e-10	0.200364	0.692473	0.102262	9.999e-05	5.68968e-06	1.76714e-05
ENSG00000243725	1	55181496	55208330	+	6540	0	1_55185038_T_G	1	55185038	55185038	183	160.214	1.03356	721.634	1.93079e-05	0.0951917	0.987672	0.225095	0.0377962	0.0401804	0.0460684
ENSG00000162407	1	56960420	57110974	-	6892	0	1_56991890_G_T	1	56991890	56991890	183	150.85	1.07367	520.25	1.80008e-08	0.159439	1.0454	0.177438	9.999e-05	8.53383e-05	0.000211287
ENSG00000162600	1	58881057	59012474	-	6136	0	1_59009279_T_C	1	59009279	59009279	183	136.732	0.972655	346.049	3.0014e-44	0.655812	1.29098	0.0691356	9.999e-05	4.22507e-30	3.38702e-28
ENSG00000162601	1	59120412	59165764	-	5931	0	1_59122871_C_T	1	59122871	59122871	183	169.507	1.03145	676.421	4.79095e-26	0.45688	-0.971937	0.0783356	9.999e-05	4.56192e-22	1.30107e-20
ENSG00000172456	1	59762311	60233347	+	6708	-6755	1_59755556_C_T	1	59755556	59755556	183	166.773	1.02329	736.276	4.47474e-07	0.130294	0.864213	0.165051	0.00059994	0.000901027	0.00178885
ENSG00000125703	1	63249807	63331184	+	6086	8468	1_63339652_T_C	1	63339652	63339652	183	161.394	1.04567	619.336	3.56253e-06	0.111067	0.456374	0.0954417	0.00709929	0.00654252	0.0102452
ENSG00000203965	1	63989044	64038364	+	5622	31248	1_64069612_A_G	1	64069612	64069612	183	154.46	1.01048	534.492	2.5095e-08	0.156463	-0.584384	0.100304	0.00019998	0.000149654	0.000355395
ENSG00000158966	1	64936429	65158741	+	6183	0	1_65098309_G_A	1	65098309	65098309	183	87.8543	0.824381	110.862	4.16607e-07	0.130951	-1.31298	0.250034	0.0972903	0.0899295	0.0864489
ENSG00000162434	1	65298913	65432187	-	5886	0	1_65307994_T_G	1	65307994	65307994	183	57.6521	0.760683	51.9929	3.25273e-15	0.288433	-0.98469	0.11433	0.00609939	0.00351969	0.00596557
ENSG00000116675	1	65713903	65881552	+	6059	0	1_65860687_A_C	1	65860687	65860687	183	150.475	1.0185	423.683	7.0252e-06	0.104709	-0.463904	0.100275	0.0165983	0.0179677	0.0239547
ENSG00000118473	1	66999067	67213982	+	6685	2715	1_67216697_G_A	1	67216697	67216697	183	150.957	1.05155	468.509	1.44663e-06	0.119456	0.468745	0.0940766	0.00339966	0.00424712	0.00703371
ENSG00000116729	1	68564143	68698803	-	5988	-199142	1_68897945_C_G	1	68897945	68897945	183	140.735	1.01114	407.64	1.99336e-05	0.0948906	-0.823611	0.188034	0.0655934	0.070083	0.072103
ENSG00000066557	1	70610489	70671303	-	5326	-19237	1_70690540_C_T	1	70690540	70690540	183	156.998	1.01795	403.165	3.60246e-13	0.251409	-0.970626	0.123811	9.999e-05	4.77743e-09	2.40583e-08
ENSG00000254685	1	74663897	74699770	+	4726	-81220	1_74582677_C_T	1	74582677	74582677	183	168.328	1.03746	363.845	2.33397e-40	0.62052	-1.1808	0.0682601	9.999e-05	5.68517e-36	8.43139e-34
ENSG00000178965	1	75033796	75139422	-	5027	-538155	1_75677577_T_C	1	75677577	75677577	183	156.086	1.04912	363.469	3.2386e-05	0.0903003	1.19729	0.280916	0.0374963	0.0371376	0.0432145
ENSG00000116791	1	75171171	75199092	-	4899	0	1_75195243_T_C	1	75195243	75195243	183	155.246	1.02248	340.517	2.07027e-19	0.358999	-0.843219	0.0832908	9.999e-05	1.80741e-14	1.94512e-13
ENSG00000117054	1	76190037	76253260	+	6304	-81982	1_76108055_T_C	1	76108055	76108055	183	157.73	1.05852	432.464	5.60884e-10	0.189975	0.653322	0.0997246	9.999e-05	1.74909e-06	6.01853e-06
ENSG00000154027	1	77747737	78025651	+	6392	3451	1_78029102_G_A	1	78029102	78029102	183	159.035	1.02398	482.98	8.89285e-17	0.315556	-0.94823	0.103233	9.999e-05	2.28414e-12	1.89776e-11
ENSG00000162614	1	78354199	78409580	+	5812	103196	1_78512776_T_G	1	78512776	78512776	183	152.53	1.04864	350.743	4.18546e-05	0.0878697	0.844669	0.201173	0.0519948	0.0536524	0.0582498
ENSG00000117114	1	81771846	82458120	+	8468	0	1_82052342_G_A	1	82052342	82052342	183	137.429	1.06134	520.001	1.65466e-05	0.0966485	0.963318	0.217708	0.0685931	0.0797198	0.0792416
ENSG00000117174	1	86115107	86174116	-	6686	770161	1_85344946_T_C	1	85344946	85344946	183	143.952	1.04811	409.803	1.62982e-05	0.0967912	-0.420867	0.0950376	0.0424958	0.0450007	0.0506168
ENSG00000097033	1	87170260	87213867	+	6166	57302	1_87271169_A_G	1	87271169	87271169	183	161.966	1.04191	516.872	1.04757e-08	0.164269	-1.13017	0.188439	9.999e-05	2.42701e-05	6.62869e-05
ENSG00000183291	1	87328133	87380107	-	6097	0	1_87328525_C_T	1	87328525	87328525	183	162.019	1.03526	527.87	2.83527e-13	0.253335	0.936954	0.118907	9.999e-05	1.68429e-09	8.95299e-09
ENSG00000065243	1	89149906	89301938	+	5367	-947951	1_88201955_C_T	1	88201955	88201955	183	93.8411	0.935559	109.281	5.40265e-09	0.170145	-5.96076	0.973121	0.0089991	0.00487315	0.00794189
ENSG00000137947	1	89318616	89357627	-	4975	-668621	1_90026248_A_G	1	90026248	90026248	183	162.877	1.03786	474.037	5.28169e-05	0.0856622	0.396463	0.0957493	0.0543946	0.0557666	0.0601707
ENSG00000137944	1	89401457	89458636	-	4979	0	1_89440804_G_A	1	89440804	89440804	183	155.282	1.01731	380.745	3.06139e-52	0.718375	-1.19872	0.0554821	9.999e-05	1.02618e-42	3.38195e-40
ENSG00000213516	1	89445140	89458643	-	4867	-20420	1_89479063_G_A	1	89479063	89479063	183	160.429	1.02903	434.085	1.86941e-07	0.13829	0.549945	0.10148	0.00049995	0.000365749	0.000801217
ENSG00000197147	1	89990396	90063423	+	5079	0	1_89992834_C_T	1	89992834	89992834	183	155.3	1.04133	423.692	2.37103e-07	0.136118	0.547074	0.10188	0.00049995	0.000602469	0.00125012
ENSG00000171488	1	90098632	90235462	+	5226	0	1_90164086_C_T	1	90164086	90164086	183	163.61	1.04068	546.99	1.44784e-07	0.14062	0.500012	0.0913743	9.999e-05	0.000258137	0.000582251
ENSG00000172031	1	92495540	92529093	+	5361	0	1_92523295_C_T	1	92523295	92523295	183	145.435	1.03393	318.349	1.06962e-05	0.100759	-1.15777	0.255678	0.0223978	0.0239134	0.0304678
ENSG00000067208	1	92974254	93257961	-	5317	-58850	1_93316811_C_T	1	93316811	93316811	183	144.792	1.02602	284.772	5.81297e-06	0.106486	-1.86018	0.398322	0.010199	0.013945	0.019427
ENSG00000154511	1	93307725	93427057	-	4733	0	1_93324634_G_T	1	93324634	93324634	183	101.972	0.858694	80.6451	5.17303e-11	0.210384	-0.633964	0.0907905	9.999e-05	0.000315758	0.000699468
ENSG00000117500	1	93615300	93646285	-	4709	-70098	1_93716383_A_C	1	93716383	93716383	183	112.356	0.870895	112.368	1.03423e-13	0.261398	-0.799394	0.099332	9.999e-05	4.31219e-06	1.37383e-05
ENSG00000117505	1	93811446	93835055	+	4718	-6245	1_93805201_T_G	1	93805201	93805201	183	147.043	1.02454	285.325	2.17147e-06	0.115682	-0.514189	0.105092	0.00369963	0.00544159	0.0087507
ENSG00000137936	1	94027348	94312706	-	5703	0	1_94078440_A_G	1	94078440	94078440	183	167.631	1.05013	543.692	8.56626e-06	0.102847	-0.626064	0.136688	0.00789921	0.00866862	0.0130319
ENSG00000067334	1	94333374	94345474	-	5163	0	1_94343023_A_G	1	94343023	94343023	183	129.601	0.990221	256.311	2.46971e-06	0.114484	0.458976	0.0943606	0.0114989	0.019697	0.0258281
ENSG00000023909	1	94350762	94374966	-	5276	0	1_94365334_C_A	1	94365334	94365334	183	157.319	1.02087	461.827	5.55934e-18	0.335765	-0.929385	0.0966303	9.999e-05	2.90345e-13	2.71669e-12
ENSG00000137962	1	94614545	94740624	-	5903	88922	1_94525623_A_G	1	94525623	94525623	183	145.381	1.06034	420.552	1.79395e-08	0.15947	-0.64033	0.108671	9.999e-05	0.000129298	0.000310033
ENSG00000172339	1	95439964	95538501	-	5978	0	1_95511347_T_G	1	95511347	95511347	183	158.606	1.03152	544.147	1.57004e-05	0.0971437	-0.480539	0.108294	0.0252975	0.027615	0.0340577
ENSG00000117600	1	99729510	99775146	+	6013	14804	1_99789950_T_C	1	99789950	99789950	183	148.402	1.03094	364.885	2.22887e-07	0.136683	0.55814	0.103692	0.00119988	0.000911568	0.00180253
ENSG00000162688	1	100315641	100389579	+	5806	0	1_100317394_A_G	1	100317394	100317394	183	146.454	0.968689	330.338	4.65432e-09	0.171464	-0.736563	0.119689	9.999e-05	7.32343e-05	0.000184397
ENSG00000137992	1	100652476	100715390	-	5261	-47587	1_100762977_A_C	1	100762977	100762977	183	160.947	1.02463	410.644	3.61985e-05	0.089246	0.598724	0.141386	0.0377962	0.0395759	0.0455161
ENSG00000137996	1	100731764	100758325	+	5120	-10499	1_100721265_C_T	1	100721265	100721265	183	160.929	1.03844	409.517	6.26016e-10	0.189023	-0.827445	0.126695	9.999e-05	1.65425e-06	5.73209e-06
ENSG00000117543	1	101455180	101491644	-	5795	-4944	1_101496588_C_A	1	101496588	101496588	183	155.246	0.994912	416.741	1.30501e-05	0.0988865	-1.92916	0.43049	0.0253975	0.0250781	0.0315187
ENSG00000060718	1	103342024	103574052	-	6589	-183870	1_103757922_C_T	1	103757922	103757922	183	153.137	1.0432	317.181	5.88874e-07	0.127767	-1.10869	0.214137	0.00039996	0.00115878	0.0022311
ENSG00000134215	1	108113783	108507766	-	6197	-72518	1_108580284_C_T	1	108580284	108580284	183	159.464	1.05719	613.106	1.50608e-09	0.18138	0.606524	0.095251	9.999e-05	5.25682e-06	1.64302e-05
ENSG00000085491	1	108676659	108743471	-	5647	0	1_108738360_C_A	1	108738360	108738360	183	140.985	1.03501	374.993	6.56364e-29	0.494424	-1.2193	0.0911437	9.999e-05	9.68895e-21	2.22778e-19
ENSG00000116266	1	109289297	109352148	+	5374	-9506	1_109279791_G_T	1	109279791	109279791	183	161.233	1.03995	540.233	7.47012e-05	0.0823681	-0.417927	0.103117	0.089891	0.0926916	0.0882774
ENSG00000121957	1	109417973	109477167	+	5293	0	1_109473017_C_T	1	109473017	109473017	183	145.31	1.01702	409.952	8.25287e-25	0.439833	-1.09841	0.0916337	9.999e-05	1.08248e-17	1.88867e-16
ENSG00000085433	1	109512837	109584850	-	5149	0	1_109513497_C_T	1	109513497	109513497	183	159.392	1.04822	558.938	3.95381e-05	0.0884096	0.494127	0.117291	0.0612939	0.0583072	0.0623
ENSG00000116299	1	109656302	109749401	+	4924	0	1_109727965_T_C	1	109727965	109727965	183	166.362	1.05252	637.416	9.11048e-09	0.165511	-0.681101	0.113053	9.999e-05	1.54046e-05	4.33918e-05
ENSG00000031698	1	109756541	109780791	+	4636	2779	1_109783570_T_A	1	109783570	109783570	183	161.769	1.04797	632.951	1.46256e-05	0.0978124	0.438012	0.0983359	0.020198	0.0237833	0.0303413
ENSG00000134222	1	109822179	109825808	-	4775	4589	1_109817590_G_T	1	109817590	109817590	183	166.97	1.01984	694.104	2.51653e-10	0.19689	0.720397	0.107553	9.999e-05	7.98438e-07	2.88811e-06
ENSG00000116337	1	110158727	110174673	+	5179	-80986	1_110077741_A_G	1	110077741	110077741	183	167.345	1.02872	711.174	9.0566e-06	0.102324	0.547217	0.119813	0.0115988	0.0135839	0.0189874
ENSG00000168765	1	110198704	110208118	+	5197	0	1_110200360_T_C	1	110200360	110200360	183	169.257	1.01503	734.878	3.51306e-12	0.23285	-0.789964	0.105995	9.999e-05	1.25761e-08	5.95878e-08
ENSG00000213366	1	110210645	110252171	+	5259	20474	1_110272645_C_T	1	110272645	110272645	183	171.044	1.0212	783.554	2.77828e-12	0.234782	-0.738769	0.0985923	9.999e-05	7.48455e-09	3.67548e-08
ENSG00000134184	1	110230437	110251661	+	5241	-650	1_110229787_C_T	1	110229787	110229787	183	177.585	1.02117	745.276	1.36338e-31	0.527264	-1.00178	0.0701199	9.999e-05	2.07228e-28	1.30778e-26
ENSG00000134201	1	110254865	110318050	+	5438	0	1_110270600_C_G	1	110270600	110270600	183	144.559	1.00072	429.214	1.69067e-35	0.571342	-1.056	0.0676155	9.999e-05	9.20993e-26	4.70992e-24
ENSG00000134202	1	110276555	110284384	-	5252	0	1_110282972_G_T	1	110282972	110282972	183	168.453	1.03321	739.117	2.77389e-44	0.656108	1.13049	0.0605014	9.999e-05	2.86138e-39	6.52857e-37
ENSG00000143093	1	110574200	110617263	+	5480	-43205	1_110530995_G_C	1	110530995	110530995	183	160.447	1.03417	617.816	5.96188e-05	0.0845117	-0.416805	0.101409	0.0923908	0.0915166	0.0875908
ENSG00000177301	1	111136203	111174096	-	6034	801406	1_110334797_G_A	1	110334797	110334797	183	145.721	1.02628	517.909	7.71271e-06	0.103833	-1.28148	0.278299	0.0263974	0.0304199	0.0369497
ENSG00000116473	1	112084841	112259313	+	6641	0	1_112150109_C_T	1	112150109	112150109	183	151.225	1.02485	532.448	3.25014e-06	0.111923	-0.458986	0.0955738	0.0106989	0.0109795	0.015917
ENSG00000064703	1	112297868	112310638	+	6204	31922	1_112342560_T_C	1	112342560	112342560	183	155.836	1.01713	617.263	2.71113e-06	0.113615	0.551188	0.113807	0.00709929	0.0084561	0.0127512
ENSG00000171385	1	112313285	112531777	-	6592	-805141	1_113336918_G_C	1	113336918	113336918	183	160.983	1.03663	681.408	1.58163e-05	0.0970743	-0.854742	0.192701	0.0286971	0.0300749	0.0365745
ENSG00000155363	1	113215764	113243368	+	5098	-31916	1_113183848_A_T	1	113183848	113183848	183	162.877	1.02665	595.376	4.32587e-06	0.109252	0.518254	0.109391	0.0069993	0.007549	0.0116016
ENSG00000198799	1	113615832	113674882	+	4746	42588	1_113717470_A_G	1	113717470	113717470	183	149.581	1.0261	415.699	6.02541e-05	0.084411	-0.377466	0.0918974	0.10239	0.105459	0.097234
ENSG00000081026	1	113933372	114228545	+	5379	0	1_114071617_G_A	1	114071617	114071617	183	163.932	1.00607	620.433	6.4757e-08	0.147923	-0.661041	0.11728	0.00019998	0.00018433	0.000430166
ENSG00000134207	1	114631914	114696541	-	5143	-212118	1_114908659_G_A	1	114908659	114908659	183	162.52	1.0445	495.539	4.34232e-05	0.0875207	0.513119	0.122475	0.0452955	0.048661	0.0537755
ENSG00000197323	1	114935400	115053781	-	5737	0	1_115012189_A_C	1	115012189	115012189	183	146.489	1.02879	390.836	1.62664e-05	0.0968097	-0.541447	0.122253	0.0339966	0.0398492	0.0457772
ENSG00000143061	1	117117032	117210375	-	5484	228205	1_116888827_G_A	1	116888827	116888827	183	159.553	1.00402	533.166	4.4042e-06	0.109084	-1.13606	0.240001	0.00929907	0.00944634	0.0139954
ENSG00000134247	1	117452680	117532980	+	4931	0	1_117500764_G_A	1	117500764	117500764	183	168.953	1.03871	638.787	4.59662e-06	0.108684	0.589402	0.124772	0.00349965	0.00552185	0.0088436
ENSG00000196505	1	118406108	118472253	-	5597	57930	1_118348178_T_C	1	118348178	118348178	183	159.428	1.03133	430.759	7.62975e-05	0.0821671	-0.386089	0.0953883	0.0826917	0.0839018	0.0824863
ENSG00000065183	1	118472344	118509165	+	5585	0	1_118472425_G_A	1	118472425	118472425	183	164.414	1.01862	447.301	4.06019e-07	0.131187	1.48634	0.282755	0.00059994	0.000611092	0.00126515
ENSG00000116874	1	119573840	119683294	-	5425	0	1_119616944_C_T	1	119616944	119616944	183	165.844	1.02336	494.048	8.28266e-05	0.081386	0.739975	0.183773	0.079592	0.07928	0.0789102
ENSG00000178104	1	144836158	145076186	-	1384	314328	1_144521830_C_T	1	144521830	144521830	183	144.667	0.9639	303.683	1.79795e-05	0.0958648	-0.502406	0.114056	0.0445955	0.0467326	0.0521496
ENSG00000223380	1	145096221	145116922	+	1302	-3255	1_145092966_T_G	1	145092966	145092966	183	169.507	1.04879	444.079	1.24345e-11	0.222367	0.699753	0.0967323	9.999e-05	1.31686e-08	6.20976e-08
ENSG00000181039	1	145470509	145475646	+	1397	343928	1_145819574_C_T	1	145819574	145819574	183	163.735	1.00439	432.968	8.85881e-05	0.0807461	-1.51714	0.378406	0.0851915	0.0856606	0.0837435
ENSG00000131795	1	145507599	145513536	+	1589	387560	1_145901096_C_A	1	145901096	145901096	183	169.311	1.00942	550.266	0.000113954	0.0783486	-1.55349	0.393868	0.10329	0.104672	0.096749
ENSG00000198483	1	145549231	145568526	+	1847	-87465	1_145461766_A_G	1	145461766	145461766	183	149.42	0.960776	342.454	1.09188e-06	0.122064	-1.52693	0.302713	0.00589941	0.00461923	0.00756966
ENSG00000131778	1	146714292	146767443	+	3949	16126	1_146783569_G_A	1	146783569	146783569	183	162.984	1.03969	392.327	5.15574e-16	0.302439	0.827624	0.0929136	9.999e-05	2.80312e-12	2.30314e-11
ENSG00000118298	1	150229555	150237478	+	3237	-168942	1_150060613_G_A	1	150060613	150060613	183	141.968	0.984396	210.992	1.44601e-05	0.0979197	-1.7748	0.39821	0.0305969	0.0297551	0.0362897
ENSG00000163125	1	150335568	150449042	+	3451	33696	1_150482738_G_A	1	150482738	150482738	183	168.703	1.03142	372.369	0.000100593	0.0795364	-0.426332	0.107212	0.060094	0.0615455	0.0651034
ENSG00000143420	1	150573328	150602088	-	3610	-275593	1_150877681_G_T	1	150877681	150877681	183	164.825	1.04332	347.903	1.69579e-05	0.0964168	-0.780169	0.176551	0.0115988	0.0126396	0.0179723
ENSG00000143409	1	150969026	150980851	-	4102	0	1_150974311_G_A	1	150974311	150974311	183	147.937	0.995856	244.655	1.84945e-07	0.138388	-1.26773	0.233834	0.00049995	0.000702328	0.00143667
ENSG00000163155	1	151132225	151138424	-	3988	157254	1_150974971_T_A	1	150974971	150974971	183	160.304	1.06321	318.146	1.07959e-05	0.100672	-0.865004	0.191116	0.00749925	0.00889727	0.0133351
ENSG00000159352	1	151227180	151239955	+	4135	0	1_151227371_A_G	1	151227371	151227371	183	156.89	0.986206	290.64	7.24736e-07	0.125852	0.601063	0.1171	0.00179982	0.00144272	0.00270667
ENSG00000143416	1	151336779	151345209	-	4183	0	1_151341703_G_A	1	151341703	151341703	183	160.071	1.03128	329.573	2.08726e-10	0.198496	-0.667337	0.0991279	9.999e-05	5.92055e-07	2.16802e-06
ENSG00000143442	1	151375201	151431941	-	4279	0	1_151380727_A_G	1	151380727	151380727	183	159.035	1.0234	355.019	4.33595e-06	0.10923	0.726203	0.153301	0.00629937	0.00576035	0.0091859
ENSG00000182134	1	151742584	151763892	-	4260	0	1_151748992_T_C	1	151748992	151748992	183	104.528	0.871676	106.945	1.23752e-16	0.313108	-3.39498	0.371714	9.999e-05	4.02469e-07	1.53902e-06
ENSG00000163191	1	152004983	152020383	-	4406	-18501	1_152038884_G_A	1	152038884	152038884	183	133.962	0.955231	197.93	2.14559e-05	0.0941953	-4.10539	0.941091	0.0714929	0.0624034	0.0657997
ENSG00000196154	1	153516090	153522612	-	4715	536024	1_152980066_T_C	1	152980066	152980066	183	162.127	1.03469	411.477	0.000100248	0.0795691	1.00012	0.251448	0.0914909	0.0894294	0.0861502
ENSG00000189171	1	153591264	153606568	-	4702	0	1_153596603_G_A	1	153596603	153596603	183	161.805	1.04053	388.911	5.66263e-34	0.554643	0.980368	0.0649397	9.999e-05	9.85855e-29	6.64578e-27
ENSG00000160678	1	153600403	153604513	+	4651	361946	1_153966459_A_C	1	153966459	153966459	183	143.219	0.976649	266.252	9.54979e-06	0.101826	1.34581	0.295467	0.0246975	0.0262007	0.0325981
ENSG00000143553	1	153631131	153634306	+	4576	-340085	1_153291046_G_A	1	153291046	153291046	183	164.736	1.04547	414.914	9.14945e-05	0.0804389	-0.843209	0.21075	0.0726927	0.0718523	0.0733383
ENSG00000143545	1	153954128	153958834	-	4639	349706	1_153604422_T_C	1	153604422	153604422	183	164.861	1.05719	500.114	2.04493e-05	0.0946493	0.429179	0.0981212	0.0189981	0.0206537	0.0269872
ENSG00000143575	1	154244988	154248351	+	4077	11299	1_154259650_G_A	1	154259650	154259650	183	164.575	1.04002	482.303	2.56211e-05	0.0925181	0.469135	0.108612	0.0250975	0.0267148	0.0331266
ENSG00000143515	1	154298030	154323783	+	4009	330168	1_154653951_C_T	1	154653951	154653951	183	149.724	1.01937	366.108	2.79649e-05	0.0916899	-0.513188	0.119401	0.0476952	0.0506447	0.0556154
ENSG00000160716	1	154540258	154552502	+	3576	0	1_154549470_T_C	1	154549470	154549470	183	162.323	1.04366	419.256	7.68739e-09	0.16702	-0.545599	0.0900702	0.00019998	1.38768e-05	3.9615e-05
ENSG00000160710	1	154554539	154600475	-	3586	0	1_154577008_T_G	1	154577008	154577008	183	115.251	0.948795	154.898	2.4466e-15	0.290616	0.711413	0.0821632	9.999e-05	1.28326e-07	5.2284e-07
ENSG00000143603	1	154669932	154842756	-	3655	-25299	1_154868055_G_T	1	154868055	154868055	183	164.771	1.04212	420.356	1.41892e-06	0.119636	-0.481418	0.0965377	0.00149985	0.00151005	0.00281873
ENSG00000163344	1	154897211	154909467	-	3368	-270299	1_155179766_A_C	1	155179766	155179766	183	146.132	1.00536	284.437	5.7097e-05	0.0849223	1.50712	0.365712	0.0824918	0.0867968	0.0844923
ENSG00000143537	1	155023043	155035252	+	3385	359	1_155035611_C_T	1	155035611	155035611	183	152.941	1.02681	316.682	2.37243e-10	0.197397	0.607369	0.0905331	0.00019998	1.5553e-06	5.41452e-06
ENSG00000173171	1	155178491	155183615	+	3492	-154396	1_155024095_G_A	1	155024095	155024095	183	156.801	1.02736	349.571	0.000113817	0.0783601	-1.28521	0.325823	0.111489	0.108905	0.0995142
ENSG00000160752	1	155278540	155290457	+	3580	299335	1_155589792_G_T	1	155589792	155589792	183	154.942	1.07826	361.484	4.17615e-05	0.0878908	-0.461297	0.109852	0.0419958	0.0444087	0.0500616
ENSG00000132676	1	155657752	155708801	+	3519	500878	1_156209679_C_T	1	156209679	156209679	183	157.838	1.00406	417.186	4.33066e-05	0.0875462	-1.55835	0.371899	0.0575942	0.0585582	0.0624846
ENSG00000198952	1	156219016	156252620	-	4086	8594	1_156210422_G_A	1	156210422	156210422	183	166.058	1.04145	463.974	1.07482e-05	0.100714	-0.477645	0.105508	0.00949905	0.0104369	0.0152347
ENSG00000163382	1	156561555	156564091	+	4969	30273	1_156594364_T_C	1	156594364	156594364	183	150.689	1.01267	419.608	3.13647e-29	0.498466	-1.06761	0.0791626	9.999e-05	5.4232e-22	1.51752e-20
ENSG00000162706	1	159141400	159173103	+	6926	923302	1_160096405_C_T	1	160096405	160096405	183	134.033	0.995131	341.998	5.18035e-06	0.107565	0.917821	0.195427	0.0341966	0.033199	0.0396082
ENSG00000132681	1	160121361	160156767	+	5887	-22818	1_160098543_G_A	1	160098543	160098543	183	161.358	1.03247	628.539	1.40385e-07	0.140901	0.679119	0.123961	0.00069993	0.000372506	0.000812419
ENSG00000162735	1	160246603	160256138	-	5861	101708	1_160144895_C_T	1	160144895	160144895	183	161.43	1.03006	647.276	5.79947e-05	0.0847741	-0.413315	0.100389	0.0909909	0.0903908	0.0867664
ENSG00000122218	1	160259064	160313190	-	6061	0	1_160260748_A_G	1	160260748	160260748	183	167.72	1.04827	757.201	4.33465e-11	0.21188	-1.60547	0.228891	9.999e-05	9.83926e-08	4.08171e-07
ENSG00000162738	1	160370377	160398468	+	6049	-61414	1_160308963_G_A	1	160308963	160308963	183	134.909	0.970954	371.143	1.68551e-05	0.0964742	-1.02031	0.230818	0.0880912	0.0860673	0.0839875
ENSG00000215845	1	161007422	161008780	-	6005	55590	1_160951832_G_A	1	160951832	160951832	183	161.751	1.02997	622.884	2.6889e-13	0.253761	1.04265	0.132172	9.999e-05	2.20371e-09	1.15894e-08
ENSG00000158773	1	161009042	161015767	-	6034	-1123	1_161016890_A_G	1	161016890	161016890	183	160.286	1.04747	658.152	6.57994e-05	0.0835744	1.27538	0.312194	0.10169	0.103186	0.0955541
ENSG00000143224	1	161136201	161147803	+	6166	11632	1_161159435_T_C	1	161159435	161159435	183	153.602	0.967362	510.782	1.23728e-10	0.202972	-1.04826	0.153555	9.999e-05	3.00352e-06	9.78982e-06
ENSG00000158864	1	161166895	161184185	+	6224	0	1_161184097_A_G	1	161184097	161184097	183	159.571	1.05789	588.393	2.72847e-09	0.17617	0.792636	0.126707	9.999e-05	8.54949e-06	2.55631e-05
ENSG00000248485	1	161228518	161255240	+	6404	0	1_161234649_G_A	1	161234649	161234649	183	164.682	1.05777	637.753	2.05826e-09	0.178645	0.661501	0.104851	9.999e-05	4.15292e-06	1.32594e-05
ENSG00000158887	1	161274526	161279762	-	6411	0	1_161277601_C_T	1	161277601	161277601	183	127.939	0.953753	288.16	1.5372e-08	0.16085	0.734947	0.124091	0.00209979	0.00093614	0.00184375
ENSG00000143198	1	165600099	165631033	+	6261	-28526	1_165571573_A_G	1	165571573	165571573	183	159.928	1.05254	673.048	2.89327e-06	0.113009	-0.46404	0.0961022	0.00589941	0.00625103	0.00987283
ENSG00000143195	1	166882444	166944719	-	6169	0	1_166883052_G_C	1	166883052	166883052	183	135.141	0.99054	342.646	2.79196e-05	0.0917052	-1.38405	0.321991	0.112089	0.106424	0.09785
ENSG00000197965	1	167690430	167761156	+	6021	0	1_167732732_G_A	1	167732732	167732732	183	161.501	1.05218	687.628	1.51703e-07	0.140195	-0.72185	0.132146	0.00029997	0.000370886	0.000809481
ENSG00000143153	1	169074936	169101960	+	7068	354086	1_169456046_A_G	1	169456046	169456046	183	155.907	1.04644	524.599	6.74931e-05	0.0833329	0.467433	0.114602	0.10189	0.103305	0.0956345
ENSG00000143156	1	169101770	169337205	-	7734	763028	1_168338742_G_A	1	168338742	168338742	183	164.575	1.03467	657.86	1.83619e-06	0.117242	-1.19257	0.241902	0.00209979	0.00324936	0.00557105
ENSG00000198734	1	169483405	169555826	-	7187	0	1_169544387_C_T	1	169544387	169544387	183	161.287	1.05839	516.3	6.66261e-14	0.264888	0.831323	0.102374	9.999e-05	3.00715e-10	1.78034e-09
ENSG00000120370	1	170501271	170522587	+	6705	3444	1_170526031_G_A	1	170526031	170526031	183	160.768	1.03815	428.599	1.40577e-09	0.181982	-1.11809	0.175234	9.999e-05	3.71489e-06	1.19639e-05
ENSG00000117533	1	171669301	171711387	-	5951	6401	1_171662900_A_G	1	171662900	171662900	183	162.127	1.03022	479.716	1.63956e-05	0.096735	-0.471851	0.106585	0.0194981	0.0209392	0.0273039
ENSG00000010165	1	171750789	171783163	+	5940	0	1_171770239_G_A	1	171770239	171770239	183	164.343	1.03526	490.174	1.77258e-10	0.199897	-0.696087	0.102945	9.999e-05	4.38374e-07	1.65638e-06
ENSG00000094975	1	172501490	172580971	+	5183	0	1_172517567_A_G	1	172517567	172517567	183	161.894	1.02501	459.358	5.91355e-13	0.247406	0.797895	0.102872	9.999e-05	3.56181e-09	1.81836e-08
ENSG00000117593	1	173793642	173827684	+	4327	-93012	1_173700630_A_G	1	173700630	173700630	183	153.799	1.06261	245.826	4.07909e-12	0.231618	-0.754404	0.101574	9.999e-05	1.73629e-08	8.04689e-08
ENSG00000152061	1	174128549	174964445	+	7012	-104368	1_174024181_C_T	1	174024181	174024181	183	155.157	1.04226	461.211	1.21338e-05	0.0995723	0.795596	0.176857	0.0208979	0.0215784	0.0279981
ENSG00000116147	1	175284331	175712906	-	6442	0	1_175333392_A_G	1	175333392	175333392	183	168.56	1.02439	563.754	2.84584e-06	0.113163	0.487866	0.100959	0.00309969	0.00342261	0.00581765
ENSG00000075391	1	178062865	178448644	+	6608	-30308	1_178032557_G_T	1	178032557	178032557	183	160.75	1.04995	491.681	1.28628e-05	0.0990227	-0.489807	0.109217	0.0150985	0.0170956	0.0229861
ENSG00000143322	1	179068463	179198819	-	6312	0	1_179180942_T_A	1	179180942	179180942	183	155.085	1.03937	313.289	1.62998e-12	0.239156	0.673804	0.0888415	9.999e-05	1.2385e-08	5.87762e-08
ENSG00000169905	1	179809103	179846938	-	6440	-127070	1_179974008_G_T	1	179974008	179974008	183	155.014	1.06213	382.838	2.03414e-05	0.0946993	-1.46745	0.335398	0.0252975	0.026176	0.032581
ENSG00000116260	1	180123970	180173165	+	6489	0	1_180138318_C_T	1	180138318	180138318	183	152.029	1.01747	376.64	3.30586e-14	0.270418	0.736421	0.0894171	9.999e-05	1.25457e-09	6.853e-09
ENSG00000135847	1	180244516	180472089	-	7142	-251877	1_180723966_C_T	1	180723966	180723966	183	141.628	1.04469	381.563	8.63952e-07	0.12423	-2.16153	0.424247	0.00309969	0.00448197	0.00736289
ENSG00000135823	1	180941862	180992047	-	5592	0	1_180943529_C_T	1	180943529	180943529	183	165.04	1.06054	574.666	1.40302e-21	0.392759	-0.890179	0.0818219	9.999e-05	7.69102e-18	1.391e-16
ENSG00000135828	1	182542770	182558391	-	5388	-1373	1_182559764_G_A	1	182559764	182559764	183	139.555	0.986506	275.765	4.16329e-30	0.509357	1.06566	0.0773152	9.999e-05	1.28763e-20	2.91545e-19
ENSG00000135862	1	182992596	183114727	+	5919	0	1_183004334_A_G	1	183004334	183004334	183	165.325	1.04781	523.9	2.22204e-09	0.177973	-0.578441	0.0918964	9.999e-05	3.83101e-06	1.23111e-05
ENSG00000116698	1	183441352	183567381	+	5665	742484	1_184309865_C_G	1	184309865	184309865	183	161.376	1.0452	464.053	0.000102533	0.0793545	0.805833	0.202899	0.0989901	0.10314	0.0955414
ENSG00000198756	1	183898797	184006863	-	5523	0	1_183935831_A_G	1	183935831	183935831	183	75.005	0.804748	62.9335	5.5981e-10	0.189992	0.643735	0.098256	0.0415958	0.0142266	0.0197185
ENSG00000116406	1	184659366	184724047	-	4768	0	1_184672098_G_A	1	184672098	184672098	183	152.244	1.01808	420.476	1.11455e-07	0.143	-2.09964	0.379962	0.00069993	0.000474732	0.00101157
ENSG00000135842	1	184759859	184943682	-	4740	-974990	1_185918672_A_G	1	185918672	185918672	183	148.098	1.00162	380.16	4.13515e-05	0.0879843	1.95801	0.466003	0.0852915	0.0822725	0.0812615
ENSG00000121481	1	185014497	185071740	+	4214	-219853	1_184794644_T_C	1	184794644	184794644	183	165.594	1.03565	434.574	7.63177e-06	0.103932	1.4156	0.307263	0.00609939	0.00747856	0.0115112
ENSG00000047410	1	186280785	186344825	-	5201	31539	1_186249246_T_A	1	186249246	186249246	183	164.825	1.04863	465.022	1.49766e-05	0.0975888	0.47075	0.10582	0.0143986	0.014837	0.020393
ENSG00000118200	1	200708687	200829832	+	6859	932665	1_201762497_T_A	1	201762497	201762497	183	155.282	1.06391	645.943	7.43657e-06	0.104175	-2.34731	0.508832	0.0177982	0.0179893	0.0239704
ENSG00000116852	1	200938521	200992828	-	6501	5229	1_200933292_G_A	1	200933292	200933292	183	167.863	1.02673	806.906	2.33734e-15	0.290965	1.00098	0.115508	9.999e-05	1.36859e-11	1.00979e-10
ENSG00000116857	1	201103901	201140702	-	6334	2820	1_201101081_G_A	1	201101081	201101081	183	161.322	1.01163	717.088	9.76358e-07	0.123099	0.470531	0.0928349	0.00219978	0.00286375	0.00499363
ENSG00000081277	1	201252581	201302121	+	6347	-14628	1_201237953_C_A	1	201237953	201237953	183	70.144	0.88062	89.5452	3.30541e-10	0.194544	-1.00064	0.150509	0.0275972	0.0168999	0.0227539
ENSG00000174307	1	201434621	201438365	-	6092	-10399	1_201448764_A_C	1	201448764	201448764	183	168.113	1.05128	823.469	7.95477e-09	0.166717	-0.579594	0.0957867	9.999e-05	1.50953e-05	4.26827e-05
ENSG00000134369	1	201592412	201796102	+	6328	172980	1_201969082_G_A	1	201969082	201969082	183	156.837	1.05217	701.268	2.02768e-05	0.0947293	0.43982	0.100507	0.0438956	0.045825	0.0513105
ENSG00000198700	1	201798270	201853422	+	5803	0	1_201820094_G_A	1	201820094	201820094	183	164.253	1.047	777.788	2.91158e-09	0.175599	-1.2836	0.205594	9.999e-05	8.45492e-06	2.53314e-05
ENSG00000198892	1	201857809	201861434	+	5641	-11120	1_201846689_G_T	1	201846689	201846689	183	162.395	1.05554	734.128	6.82764e-15	0.282719	-0.916411	0.107903	9.999e-05	4.54715e-11	3.10134e-10
ENSG00000163431	1	201865581	201915715	-	5749	0	1_201884647_G_C	1	201884647	201884647	183	164.128	1.00768	722.753	8.36014e-08	0.14561	0.503285	0.0901198	0.00029997	0.000262745	0.000591745
ENSG00000176393	1	201951501	201975275	+	5668	-5658	1_201945843_T_G	1	201945843	201945843	183	159.464	1.0397	672.979	1.32238e-09	0.182516	-0.6874	0.107541	9.999e-05	6.33932e-06	1.94447e-05
ENSG00000170075	1	202091987	202102720	+	5519	67610	1_202170330_G_C	1	202170330	202170330	183	110.765	0.893987	202.579	2.65139e-06	0.113822	-3.6837	0.75981	0.0836916	0.0736045	0.0747665
ENSG00000143862	1	202102533	202113869	-	5506	224334	1_201878199_T_C	1	201878199	201878199	183	159.714	1.04341	673.682	1.3234e-05	0.0987547	-1.29751	0.289753	0.0234977	0.0264632	0.0328695
ENSG00000077157	1	202317828	202561834	+	6014	214100	1_202775934_T_C	1	202775934	202775934	183	158.356	1.02214	751.034	6.15394e-06	0.105951	0.70257	0.150866	0.0182982	0.01765	0.0236351
ENSG00000159348	1	202930998	202936408	-	5229	3497	1_202927501_T_C	1	202927501	202927501	183	163.592	1.06319	661.341	7.17905e-05	0.0827461	-0.602891	0.148383	0.089791	0.0923519	0.0881071
ENSG00000163485	1	203059783	203136533	+	5406	-1307	1_203058476_C_T	1	203058476	203058476	183	160.965	1.02546	687.322	3.67301e-05	0.0891079	-0.421958	0.0997284	0.0660934	0.0667129	0.0695037
ENSG00000122176	1	203309757	203320617	-	5247	-797	1_203321414_A_G	1	203321414	203321414	183	160.5	1.03853	632.288	9.42119e-08	0.144527	0.907088	0.163137	0.00049995	0.000265902	0.000597947
ENSG00000188783	1	203444957	203460480	+	5395	0	1_203450442_C_T	1	203450442	203450442	183	150.975	1.02063	541.636	2.21233e-05	0.0939058	0.647234	0.14862	0.0564944	0.0575217	0.0617276
ENSG00000058668	1	203595690	203713209	+	5806	0	1_203687547_G_A	1	203687547	203687547	183	165.772	1.00108	818.759	6.61032e-08	0.147737	-0.636666	0.113039	9.999e-05	0.000222544	0.000510091
ENSG00000184144	1	205012326	205047627	+	5425	0	1_205033283_G_A	1	205033283	205033283	183	157.605	1.04648	557.107	3.05507e-06	0.112501	-0.524427	0.108884	0.00379962	0.00648081	0.0101761
ENSG00000117222	1	205055271	205091143	-	5322	13319	1_205041952_C_T	1	205041952	205041952	183	166.273	1.01533	635.718	1.17411e-08	0.163254	-0.571263	0.0956038	9.999e-05	2.94351e-05	7.91545e-05
ENSG00000133069	1	205197305	205242471	+	5149	-155353	1_205041952_C_T	1	205041952	205041952	183	153.03	1.03068	457.785	2.49584e-11	0.216531	-0.657698	0.0924807	9.999e-05	3.04545e-07	1.17926e-06
ENSG00000174514	1	205538014	205572046	+	4452	0	1_205542231_C_A	1	205542231	205542231	183	138.394	1.02957	349.003	1.35507e-06	0.120063	-0.698784	0.139842	0.00529947	0.00798038	0.0121325
ENSG00000069275	1	205681948	205719404	-	4506	2735	1_205679213_C_T	1	205679213	205679213	183	163.538	1.06075	521.784	2.52889e-07	0.135528	-1.00406	0.187454	0.00019998	0.000354844	0.000779631
ENSG00000136653	1	206680880	206762616	+	3701	0	1_206759864_C_T	1	206759864	206759864	183	160.804	1.00509	409.775	9.116e-19	0.348631	-0.866829	0.0875867	9.999e-05	3.95493e-14	4.05907e-13
ENSG00000162889	1	206858290	206907628	+	3763	25709	1_206933337_C_T	1	206933337	206933337	183	158.695	1.04402	384.858	9.85249e-05	0.0797342	-0.715066	0.179579	0.0932907	0.093408	0.0886867
ENSG00000196352	1	207494854	207534311	+	5031	38131	1_207572442_G_A	1	207572442	207572442	183	149.688	1.0137	415	3.00356e-06	0.11266	0.767342	0.159193	0.00809919	0.00929676	0.0138221
ENSG00000117335	1	207925403	207968858	+	5312	0	1_207930203_G_A	1	207930203	207930203	183	91.8574	0.86521	111.235	1.73995e-30	0.513989	1.35261	0.0972281	9.999e-05	3.36122e-12	2.71654e-11
ENSG00000076356	1	208195588	208417665	-	6038	0	1_208209498_G_C	1	208209498	208209498	183	165.183	1.06433	743.922	1.17339e-06	0.121397	-0.527188	0.104841	0.00179982	0.00193242	0.00352073
ENSG00000008118	1	209757063	209787283	+	5870	900897	1_210688180_T_G	1	210688180	210688180	183	159.553	1.03415	534.867	5.58251e-05	0.0851362	0.405608	0.0982883	0.0772923	0.0781806	0.0780779
ENSG00000123684	1	211916800	212004114	-	7030	-54456	1_212058570_T_C	1	212058570	212058570	183	158.874	1.02949	550.063	8.59365e-07	0.124279	-0.876563	0.172005	0.00149985	0.00206804	0.00373115
ENSG00000066027	1	212458880	212535200	+	6504	31007	1_212566207_C_A	1	212566207	212566207	183	151.511	1.02052	426.345	5.76844e-05	0.0848251	0.440304	0.10691	0.0972903	0.0969742	0.0910814
ENSG00000203705	1	212965171	212989968	+	6099	0	1_212965284_C_G	1	212965284	212965284	183	150.6	1.03877	466.818	6.68116e-12	0.227535	-0.908196	0.1237	9.999e-05	1.21878e-07	4.99312e-07
ENSG00000143499	1	214454446	214510474	+	5950	0	1_214475332_G_A	1	214475332	214475332	183	129.011	1.01435	307.076	9.02149e-09	0.165599	-0.586507	0.0973211	0.00029997	0.000384903	0.000835769
ENSG00000152104	1	214522040	214725792	-	6003	0	1_214659750_A_G	1	214659750	214659750	183	163.378	1.04309	675.561	2.82273e-12	0.234652	-1.2818	0.171124	9.999e-05	1.28749e-08	6.08093e-08
ENSG00000067533	1	218458630	218511325	+	6678	-79	1_218458551_T_C	1	218458551	218458551	183	150.886	1.05143	434.614	3.52679e-31	0.522352	1.00067	0.0707358	9.999e-05	1.60762e-24	6.62272e-23
ENSG00000116141	1	220701569	220837803	+	6166	383897	1_221221700_G_A	1	221221700	221221700	183	160.339	1.03681	465.455	9.70592e-05	0.0798769	-0.492536	0.123573	0.105189	0.105426	0.0972338
ENSG00000117791	1	220921568	220958150	+	5886	4323	1_220962473_G_A	1	220962473	220962473	183	145.042	1.03014	335.229	1.22574e-07	0.142136	-1.06501	0.193414	9.999e-05	0.000669976	0.00137524
ENSG00000154305	1	222791429	222841354	+	5560	0	1_222792571_C_T	1	222792571	222792571	183	161.876	1.06559	533.938	1.22587e-05	0.0994758	-0.585165	0.130149	0.0141986	0.0156122	0.0212907
ENSG00000143815	1	225589205	225616627	-	5466	-386382	1_226003009_G_A	1	226003009	226003009	183	147.204	1.03201	304.012	1.34575e-05	0.0985969	-0.639404	0.142915	0.0239976	0.0251249	0.0315641
ENSG00000143742	1	225965532	225978168	+	5391	-514314	1_225451218_C_G	1	225451218	225451218	183	141.628	0.982953	316.951	3.59159e-05	0.0893203	1.6886	0.398575	0.0851915	0.0889394	0.0858883
ENSG00000143819	1	225997795	226033260	+	5422	-579339	1_225418456_G_A	1	225418456	225418456	183	146.65	1.0051	352.859	5.40331e-05	0.0854461	-0.604415	0.146173	0.10059	0.0999021	0.0931822
ENSG00000196187	1	226033238	226070069	-	5391	0	1_226040687_A_C	1	226040687	226040687	183	143.558	1.00516	354.141	4.34884e-08	0.151519	0.592205	0.103594	0.00079992	0.00042256	0.000908228
ENSG00000143799	1	226548393	226595780	-	6041	28104	1_226520289_A_G	1	226520289	226520289	183	147.043	1.02607	393.718	1.62904e-05	0.0967957	0.71779	0.162083	0.0328967	0.039383	0.0453192
ENSG00000163050	1	227085238	227175246	+	6090	0	1_227173477_G_C	1	227173477	227173477	183	103.563	0.917159	120.78	5.54259e-17	0.319044	-0.801861	0.0865979	9.999e-05	1.59564e-07	6.39571e-07
ENSG00000143776	1	227177567	227506175	-	6650	0	1_227403537_C_T	1	227403537	227403537	183	154.192	1.05368	418.935	4.74332e-10	0.191426	0.606591	0.0921574	9.999e-05	2.32367e-06	7.77028e-06
ENSG00000143740	1	227916241	227968927	+	5978	0	1_227957591_C_T	1	227957591	227957591	183	152.708	1.05958	287.362	4.04554e-11	0.212463	-0.685819	0.0976063	9.999e-05	1.93098e-07	7.65706e-07
ENSG00000143761	1	228270362	228286912	+	6029	299338	1_228586250_A_G	1	228586250	228586250	183	164.003	1.03973	441.456	0.000117173	0.0780833	-0.331674	0.0842468	0.0973903	0.10005	0.0932909
ENSG00000143793	1	228288428	228293112	-	5980	-950922	1_229244034_G_A	1	229244034	229244034	183	153.423	1.04324	361.285	6.60043e-05	0.0835449	2.0655	0.505703	0.0781922	0.0792292	0.0788861
ENSG00000143774	1	228327664	228336685	+	5930	27873	1_228364558_A_T	1	228364558	228364558	183	149.76	1.05544	364.216	4.88236e-05	0.0864085	-0.92469	0.222264	0.0719928	0.0712668	0.0729666
ENSG00000154358	1	228395832	228566577	+	6187	0	1_228398777_G_A	1	228398777	228398777	183	161.394	1.0599	551.059	4.96263e-14	0.267217	0.646265	0.0791117	9.999e-05	2.32662e-10	1.40264e-09
ENSG00000154429	1	229456759	229479041	-	5179	0	1_229460246_A_T	1	229460246	229460246	183	170.383	1.03192	740.935	8.29753e-07	0.124603	-0.485369	0.0951009	0.00109989	0.00117776	0.00226107
ENSG00000177614	1	230457393	230561475	-	6451	164356	1_230293037_A_G	1	230293037	230293037	183	157.712	1.05227	692.807	3.06522e-05	0.0908214	-0.434925	0.101723	0.0576942	0.0622115	0.0656674
ENSG00000135775	1	230778236	230829728	+	6287	0	1_230781415_T_C	1	230781415	230781415	183	158.195	1.02554	653.733	6.11322e-06	0.106014	0.533296	0.114479	0.0142986	0.0151594	0.0207783
ENSG00000135744	1	230838270	230850043	-	6144	4343	1_230833927_A_G	1	230833927	230833927	183	152.28	0.999359	510.776	1.03177e-16	0.314456	-0.913004	0.0996517	9.999e-05	1.93269e-11	1.40504e-10
ENSG00000119280	1	230972866	231005335	-	6342	331950	1_230640916_A_T	1	230640916	230640916	183	100.721	0.86886	146.953	2.95078e-07	0.134116	5.19671	0.976098	0.0721928	0.0367664	0.0428651
ENSG00000116906	1	231376954	231413719	+	6745	0	1_231392436_T_G	1	231392436	231392436	183	156.569	1.06578	667.506	1.51429e-06	0.119032	-0.478239	0.0961761	0.00319968	0.00400247	0.00666543
ENSG00000135778	1	233086352	233119628	+	7338	0	1_233114608_C_T	1	233114608	233114608	183	135.088	0.995121	409.435	1.71786e-47	0.682712	1.62936	0.0821108	9.999e-05	1.03158e-32	1.05509e-30
ENSG00000168275	1	234509203	234519795	+	6716	0	1_234509259_G_C	1	234509259	234509259	183	167.953	1.0536	935.843	8.77212e-18	0.33248	0.825155	0.0864289	9.999e-05	3.62846e-14	3.74996e-13
ENSG00000173726	1	235272652	235292251	-	5669	729447	1_234543205_C_T	1	234543205	234543205	183	87.5862	0.784458	108.107	1.99304e-10	0.198893	6.29935	0.934558	0.040396	0.00550143	0.0088252
ENSG00000116957	1	235530676	235612283	+	6108	-111038	1_235419638_C_T	1	235419638	235419638	183	148.795	0.996489	525.468	2.86349e-06	0.113105	1.59255	0.329657	0.0161984	0.0130258	0.0183658
ENSG00000168243	1	235710988	235814054	-	6529	0	1_235810347_T_G	1	235810347	235810347	183	162.18	1.02281	730.408	4.05212e-06	0.109863	-0.460514	0.096899	0.00939906	0.00932993	0.0138572
ENSG00000077585	1	236305833	236385165	+	6721	-583	1_236305250_T_A	1	236305250	236305250	183	115.376	0.885907	216.464	1.11393e-07	0.143005	-0.588193	0.106441	0.00509949	0.0103979	0.0152002
ENSG00000086619	1	236378856	236445319	-	6754	0	1_236413230_T_A	1	236413230	236413230	183	161.537	1.01472	677.982	2.29329e-21	0.389516	-0.903128	0.0835793	9.999e-05	1.93919e-16	2.79215e-15
ENSG00000116977	1	236681301	236716281	+	7040	0	1_236714747_T_C	1	236714747	236714747	183	60.0647	0.817319	62.038	4.7542e-30	0.508648	-1.28541	0.0933908	9.999e-05	1.67651e-07	6.70174e-07
ENSG00000119285	1	236712306	236767804	-	7221	0	1_236752882_T_C	1	236752882	236752882	183	109.746	0.889008	246.766	6.61176e-08	0.147735	0.654544	0.116214	0.00549945	0.0129816	0.0183356
ENSG00000116984	1	236958611	237067281	+	7666	0	1_237008682_A_G	1	237008682	237008682	183	161.108	1.03139	801.279	1.40287e-17	0.329083	-0.797211	0.0841453	9.999e-05	3.90617e-13	3.56495e-12
ENSG00000155816	1	240177649	240638489	+	8103	0	1_240384646_T_C	1	240384646	240384646	183	150.886	0.992878	819.449	3.45025e-08	0.153603	-0.638595	0.110812	0.00019998	0.000477286	0.00101555
ENSG00000054282	1	243419321	243663394	+	6225	0	1_243575469_G_A	1	243575469	243575469	183	162.716	1.05939	695.489	4.21678e-05	0.087799	0.437535	0.104253	0.0619938	0.0631939	0.0664443
ENSG00000203667	1	244998625	245008359	+	6586	17333	1_245025692_A_T	1	245025692	245025692	183	173.153	1.00774	1140.17	8.19385e-07	0.124719	-0.658761	0.129006	0.00159984	0.00175183	0.00322339
ENSG00000175137	1	249104649	249120832	-	3196	0	1_249120684_T_G	1	249120684	249120684	183	147.258	0.986154	216.448	1.84708e-06	0.117187	-0.832204	0.168849	0.00459954	0.00444049	0.00730906
ENSG00000171853	2	3383447	3488865	+	7719	-555271	2_2828176_C_A	2	2828176	2828176	183	162.484	1.03406	970.951	2.16582e-05	0.0941066	0.560368	0.128522	0.050295	0.0531433	0.0578153
ENSG00000182551	2	3501133	3523507	-	7399	-3861	2_3527368_A_G	2	3527368	3527368	183	159.071	1.04316	923.551	1.24194e-18	0.346448	1.04081	0.105673	9.999e-05	5.53417e-14	5.54557e-13
ENSG00000151693	2	9346895	9545812	+	6693	-983872	2_8363023_T_C	2	8363023	8363023	183	157.319	1.00386	699.014	3.62738e-05	0.0892263	-1.51262	0.357243	0.0864914	0.0852643	0.0834464
ENSG00000134330	2	9613788	9636672	+	6156	-21869	2_9591919_C_T	2	9591919	9591919	183	153.674	1.02712	627.07	1.15884e-07	0.142646	-0.560621	0.1016	0.00079992	0.000612373	0.00126576
ENSG00000151694	2	9628616	9695921	-	6353	76697	2_9551919_A_C	2	9551919	9551919	183	172.545	1.03377	973.097	3.36322e-06	0.111604	0.561676	0.117145	0.00449955	0.00516646	0.0083703
ENSG00000134324	2	11817722	11967535	+	7254	0	2_11924950_T_C	2	11924950	11924950	183	168.953	1.03578	1080.9	3.94316e-18	0.338228	0.949087	0.0981363	9.999e-05	2.69526e-14	2.8196e-13
ENSG00000151779	2	15307033	15701454	-	7260	0	2_15579947_A_G	2	15579947	15579947	183	75.5054	0.899162	99.7027	7.60814e-12	0.226457	-0.787206	0.10755	0.00349965	0.0023381	0.00416519
ENSG00000079785	2	15731303	15771235	+	5976	0	2_15737698_G_A	2	15737698	15737698	183	149.992	1.03702	534.262	3.24063e-08	0.154167	0.534543	0.0925558	0.00029997	0.000219644	0.000504637
ENSG00000197872	2	16730728	16847599	-	6447	700686	2_16030042_C_T	2	16030042	16030042	183	164.128	1.05996	704.795	2.24874e-05	0.0937516	1.15624	0.265741	0.030397	0.0332353	0.0396219
ENSG00000118965	2	20110022	20189892	-	6506	421503	2_19688519_C_T	2	19688519	19688519	183	89.3733	0.934081	135.072	4.63034e-08	0.150953	-2.15565	0.377918	0.0259974	0.0244728	0.0309403
ENSG00000118961	2	20883789	21022882	-	6014	0	2_20884546_A_C	2	20884546	20884546	183	169.239	1.03754	700.064	5.69002e-41	0.62631	-1.37741	0.07865	9.999e-05	1.81321e-36	3.36135e-34
ENSG00000084674	2	21224302	21266945	-	5262	-61556	2_21328501_A_C	2	21328501	21328501	183	119.433	0.911666	203.432	1.28141e-19	0.36232	-0.852708	0.0836239	9.999e-05	4.36756e-10	2.53515e-09
ENSG00000163026	2	24252211	24272445	-	5953	0	2_24270350_A_C	2	24270350	24270350	183	137.786	0.981795	256.463	4.42014e-08	0.151372	-1.36979	0.239753	0.00039996	0.000611673	0.00126519
ENSG00000115129	2	24300304	24308731	-	5914	12706	2_24287598_G_A	2	24287598	24287598	183	134.212	0.964401	228.397	8.5402e-08	0.145417	-0.786204	0.14089	0.00089991	0.00134931	0.00254592
ENSG00000138031	2	25042039	25142708	-	5151	0	2_25096692_A_T	2	25096692	25096692	183	142.093	1.05582	265.383	1.57342e-15	0.293987	-0.729659	0.0835866	9.999e-05	1.73874e-10	1.06997e-09
ENSG00000115137	2	25166506	25194963	-	4917	-23091	2_25218054_T_G	2	25218054	25218054	183	131.281	0.986416	202.856	2.14018e-16	0.309031	1.32637	0.146611	9.999e-05	9.67757e-10	5.3754e-09
ENSG00000084710	2	25265000	25378243	+	4963	792469	2_26170712_T_C	2	26170712	26170712	183	141.342	1.02591	288.744	2.90332e-05	0.0913351	1.79414	0.418324	0.0572943	0.0617195	0.065241
ENSG00000138101	2	25600068	25896503	-	5205	0	2_25615329_T_C	2	25615329	25615329	183	107.262	0.921258	156.028	5.3587e-06	0.107248	2.1057	0.449099	0.0930907	0.0949516	0.0896821
ENSG00000138029	2	26466039	26513336	+	4207	0	2_26476977_A_G	2	26476977	26476977	183	152.065	1.00176	340.087	1.15213e-19	0.363054	-1.58371	0.155066	9.999e-05	4.3515e-14	4.43539e-13
ENSG00000213699	2	26987153	27004099	+	3960	37146	2_27041245_C_G	2	27041245	27041245	183	161.948	1.00783	347.02	7.77274e-09	0.166922	-0.581107	0.0959657	9.999e-05	1.78898e-05	4.97776e-05
ENSG00000157851	2	27070616	27173219	+	4018	0	2_27072209_C_T	2	27072209	27072209	183	128.207	0.973587	178.097	1.01903e-11	0.224026	-0.617543	0.0849603	9.999e-05	3.1952e-06	1.0369e-05
ENSG00000119777	2	27255779	27264563	+	3689	242269	2_27506832_C_T	2	27506832	27506832	183	148.902	1.01137	244.181	2.54839e-07	0.135458	-1.73539	0.324087	0.00069993	0.000751785	0.00152626
ENSG00000138030	2	27309616	27323640	+	3711	0	2_27321206_T_G	2	27321206	27321206	183	158.624	1.03768	306.066	1.21766e-07	0.142196	-0.577088	0.104777	9.999e-05	0.000186207	0.000434205
ENSG00000138028	2	27321758	27341995	-	3743	196563	2_27125195_A_G	2	27125195	27125195	183	146.561	1.01287	236.521	2.57129e-09	0.176692	-1.17959	0.188226	9.999e-05	2.02368e-05	5.56812e-05
ENSG00000138073	2	27353625	27357543	-	3742	0	2_27354971_C_T	2	27354971	27354971	183	150.01	1.01841	254.644	4.33642e-06	0.109229	-0.699962	0.147762	0.00819918	0.00737346	0.011379
ENSG00000084774	2	27440259	27466811	+	3892	-15623	2_27424636_G_A	2	27424636	27424636	183	156.998	1.05871	303.469	9.08262e-06	0.102297	0.442526	0.0969053	0.00779922	0.00898438	0.013425
ENSG00000163798	2	27886339	27917840	+	4220	2224	2_27920064_C_T	2	27920064	27920064	183	147.133	1.0749	302.78	3.94746e-10	0.193013	0.68329	0.103281	9.999e-05	2.44502e-06	8.14851e-06
ENSG00000163803	2	28680013	28866654	+	5810	-35694	2_28644319_C_T	2	28644319	28644319	183	120.952	0.941555	214.446	7.0647e-06	0.104657	-2.42752	0.524865	0.0694931	0.0665026	0.0693524
ENSG00000213639	2	28974507	29025806	+	5834	541688	2_29567494_T_A	2	29567494	29567494	183	163.217	1.03187	582.472	7.00964e-05	0.0829731	0.514782	0.126509	0.0862914	0.0882322	0.0854967
ENSG00000171103	2	29072688	29093167	-	5916	47209	2_29025479_A_G	2	29025479	29025479	183	155.479	1.00909	489.739	1.92487e-15	0.292449	-0.820022	0.0942874	9.999e-05	9.64451e-11	6.23237e-10
ENSG00000171094	2	29415641	30144432	-	8427	0	2_30118121_A_G	2	30118121	30118121	183	163.252	1.03588	845.74	1.9672e-05	0.0950153	0.52914	0.120717	0.0406959	0.0404614	0.0463548
ENSG00000172954	2	30670093	30867091	+	7163	-32441	2_30637652_T_C	2	30637652	30637652	183	169.15	1.03108	880.5	1.1988e-11	0.222672	-0.589936	0.0814796	9.999e-05	3.69627e-08	1.63391e-07
ENSG00000013016	2	31456881	31492313	+	5974	-27372	2_31429509_C_G	2	31429509	31429509	183	148.545	0.98913	435.001	3.92301e-08	0.152447	-0.760835	0.132614	0.00049995	0.000356467	0.000782618
ENSG00000115760	2	32582097	32843966	+	6416	507478	2_33351444_A_G	2	33351444	33351444	183	147.168	1.04343	395.453	7.17929e-06	0.104506	-1.15798	0.250575	0.0156984	0.0186472	0.0246917
ENSG00000018699	2	32853100	33046118	+	6845	0	2_32923813_C_T	2	32923813	32923813	183	153.817	1.04615	518.121	7.98905e-12	0.226051	0.675419	0.0923848	9.999e-05	9.07929e-08	3.78763e-07
ENSG00000152689	2	33661392	33789817	+	8584	0	2_33702102_T_G	2	33702102	33702102	183	157.141	1.04464	734.879	2.95966e-07	0.134088	0.556683	0.104574	0.0009999	0.00110142	0.00213944
ENSG00000171055	2	36778571	36873230	-	8100	0	2_36780549_G_A	2	36780549	36780549	183	154.317	1.02992	585.736	8.39048e-26	0.453565	-1.0364	0.0840913	9.999e-05	8.56333e-20	1.76387e-18
ENSG00000115808	2	37070784	37193615	-	7897	0	2_37086404_T_C	2	37086404	37086404	183	160.965	1.06297	759.916	1.48041e-05	0.097698	0.666759	0.149788	0.0270973	0.0287067	0.0351847
ENSG00000152133	2	37311595	37326387	+	7133	230477	2_37556864_A_G	2	37556864	37556864	183	163.538	1.04062	760.849	1.57049e-06	0.118694	0.565351	0.113879	0.00289971	0.00338216	0.00576929
ENSG00000115825	2	37477646	37551951	-	7520	7136	2_37470510_A_G	2	37470510	37470510	183	160.876	1.0274	701.544	4.29621e-08	0.151628	-0.573422	0.100266	0.00019998	0.00015446	0.000366222
ENSG00000115841	2	38150331	38294285	+	7165	0	2_38221228_G_A	2	38221228	38221228	183	161.644	1.0553	622.124	1.23697e-05	0.099391	0.534662	0.118973	0.0162984	0.0195675	0.0257266
ENSG00000143891	2	38893053	38968379	+	5943	-1647	2_38891406_A_T	2	38891406	38891406	183	148.527	1.04498	385.447	1.27857e-31	0.527594	1.56267	0.109307	9.999e-05	2.10806e-24	8.56536e-23
ENSG00000115944	2	42560687	42652228	-	7230	0	2_42571486_C_T	2	42571486	42571486	183	162.573	1.04887	615.256	2.75281e-38	0.600283	-1.12665	0.0679613	9.999e-05	6.50264e-33	6.88838e-31
ENSG00000057935	2	42721710	42984087	+	7790	681400	2_43665487_C_T	2	43665487	43665487	183	157.695	1.03077	653.864	1.91538e-06	0.116849	1.01588	0.206453	0.00469953	0.00544319	0.0087507
ENSG00000138095	2	44113648	44223144	-	6866	0	2_44151572_G_C	2	44151572	44151572	183	141.646	1.03349	407.201	2.2364e-29	0.500307	0.97881	0.0723113	9.999e-05	3.76855e-21	9.22226e-20
ENSG00000143919	2	44589090	44999731	+	8066	-590824	2_43998266_G_A	2	43998266	43998266	183	155.639	1.06234	740.522	8.97709e-06	0.102407	1.29576	0.283579	0.020198	0.0242126	0.0307041
ENSG00000250565	2	46717890	46769696	-	7461	0	2_46760263_T_C	2	46760263	46760263	183	166.094	1.04282	1086.34	3.56727e-09	0.173811	-0.521454	0.0840411	9.999e-05	1.25969e-05	3.64168e-05
ENSG00000095002	2	47630109	47789450	+	7000	0	2_47729822_A_G	2	47729822	47729822	183	146.436	1.01936	529.73	3.4827e-05	0.089612	0.731361	0.17232	0.0944906	0.101985	0.0947377
ENSG00000184261	2	47743721	47798078	-	6679	60551	2_47683170_A_G	2	47683170	47683170	183	160.661	1.04752	660.011	1.89572e-06	0.116945	-1.33588	0.271358	0.00359964	0.00406014	0.00675044
ENSG00000116062	2	47922670	48037240	+	7134	0	2_48032312_G_A	2	48032312	48032312	183	154.567	1.02949	639.268	1.09549e-09	0.184159	0.578624	0.0900281	9.999e-05	9.72428e-06	2.85859e-05
ENSG00000162869	2	48667738	48742525	+	7036	0	2_48671190_C_A	2	48671190	48671190	183	160.268	1.03315	574.923	4.56878e-07	0.130103	0.809932	0.154815	0.00109989	0.00107829	0.00209863
ENSG00000068878	2	54091205	54197977	-	7227	0	2_54133164_T_A	2	54133164	54133164	183	153.12	1.04722	533.494	2.11249e-06	0.115938	0.697448	0.142369	0.00569943	0.00598102	0.00947665
ENSG00000214595	2	54950637	55199157	+	7360	0	2_54967970_G_A	2	54967970	54967970	183	159.196	1.05049	481.309	5.73616e-05	0.0848784	0.413392	0.100341	0.0659934	0.0698803	0.0719444
ENSG00000115310	2	55199326	55339757	-	7104	1444	2_55197882_A_T	2	55197882	55197882	183	133.193	0.997771	294.685	1.86163e-18	0.34358	-0.880655	0.0899824	9.999e-05	2.41745e-11	1.73198e-10
ENSG00000085760	2	55463732	55496483	-	6924	4638	2_55459094_C_G	2	55459094	55459094	183	147.776	1.04339	442.264	5.39076e-05	0.0854681	1.24065	0.3	0.10489	0.106537	0.0979171
ENSG00000163001	2	55746741	55773015	+	6934	34159	2_55807174_G_A	2	55807174	55807174	183	137.572	1.04922	341.395	1.39461e-05	0.0982609	-0.519481	0.116331	0.0435956	0.0468815	0.0522764
ENSG00000138041	2	55774429	55846015	-	7208	0	2_55821269_C_A	2	55821269	55821269	183	154.746	1.04059	471.555	7.86774e-06	0.103646	-0.565014	0.122828	0.0143986	0.0155655	0.0212466
ENSG00000138035	2	55861401	55921045	-	7068	498100	2_55363301_G_C	2	55363301	55363301	183	151.315	1.04709	462.211	5.45226e-06	0.107086	-0.58535	0.124948	0.0115988	0.0132464	0.0186209
ENSG00000115380	2	56093103	56151274	-	6853	0	2_56135099_G_A	2	56135099	56135099	183	157.534	1.05651	501.388	2.97565e-08	0.154933	1.03272	0.17829	9.999e-05	8.05591e-05	0.000201472
ENSG00000055813	2	56411259	56613308	+	7640	0	2_56461082_A_G	2	56461082	56461082	183	151.958	1.06719	441.73	2.23169e-05	0.0938235	-0.431516	0.0991338	0.0364964	0.0382676	0.0442689
ENSG00000115464	2	61414599	61697904	-	5391	712708	2_60701891_A_G	2	60701891	60701891	183	144.47	1.08647	396.62	1.77368e-07	0.13877	-1.87422	0.34515	0.00069993	0.000760426	0.00154169
ENSG00000011523	2	65283501	65314138	+	6087	0	2_65283581_C_T	2	65283581	65283581	183	151.1	1.03658	526.254	1.42599e-05	0.0980511	-1.10809	0.248437	0.0326967	0.0364426	0.0425728
ENSG00000138069	2	65297836	65357240	-	6153	904975	2_64392861_T_A	2	64392861	64392861	183	138.519	0.98637	384.806	1.57982e-05	0.0970852	-2.1278	0.47968	0.0685931	0.0674934	0.0699728
ENSG00000138071	2	65454888	65498387	+	6030	0	2_65484443_A_G	2	65484443	65484443	183	109.139	0.84929	181.232	1.47097e-13	0.258591	-0.779438	0.0975614	9.999e-05	1.62491e-05	4.55113e-05
ENSG00000198369	2	65537986	65659771	-	6126	-20814	2_65680585_G_A	2	65680585	65680585	183	144.845	1.06844	497.087	3.79003e-05	0.0888106	0.534071	0.126458	0.0893911	0.0974132	0.0914069
ENSG00000143971	2	67624452	67637677	+	6578	-150	2_67624302_A_G	2	67624302	67624302	183	161.519	1.0482	619.849	3.12026e-18	0.339902	-0.909325	0.0936745	9.999e-05	4.23428e-14	4.33079e-13
ENSG00000221823	2	68405990	68483369	-	6939	52696	2_68353294_C_A	2	68353294	68353294	183	144.524	1.02224	483.199	9.57225e-09	0.165072	-0.56014	0.0931235	0.00019998	0.000135717	0.000324114
ENSG00000163219	2	68906734	69053965	+	6308	0	2_68962137_G_A	2	68962137	68962137	183	145.292	1.03052	434.243	1.30404e-17	0.329612	-0.940024	0.0991002	9.999e-05	5.45941e-12	4.2839e-11
ENSG00000198380	2	69546906	69614382	-	5442	74430	2_69472476_G_A	2	69472476	69472476	183	151.672	1.01027	396.176	5.71853e-05	0.0849076	-1.62688	0.394811	0.0948905	0.0915883	0.087604
ENSG00000116005	2	70484519	70508323	+	5818	45043	2_70553366_G_C	2	70553366	70553366	183	140.056	1.03148	337.765	5.38103e-07	0.128597	0.510034	0.0981448	0.00149985	0.00327006	0.00560331
ENSG00000075340	2	70834751	70995357	-	6775	-801508	2_71796865_C_G	2	71796865	71796865	183	137.625	1.03636	425.882	7.12632e-06	0.104575	-0.543143	0.117487	0.029997	0.0363774	0.0425301
ENSG00000124357	2	71291475	71306935	+	6568	-8779	2_71282696_G_A	2	71282696	71282696	183	154.442	1.03856	546.573	2.32711e-07	0.136289	-0.519026	0.0965868	0.0009999	0.000843562	0.00168718
ENSG00000124370	2	71336815	71357369	-	6649	53348	2_71283467_A_G	2	71283467	71283467	183	164.897	1.0537	722.211	3.33956e-05	0.0900096	-0.44121	0.103704	0.0463954	0.0483505	0.053552
ENSG00000075292	2	71503692	71662199	+	6930	-465483	2_71038209_T_A	2	71038209	71038209	183	159.446	1.04238	696.897	3.54911e-05	0.089433	0.412147	0.097215	0.0634937	0.0672103	0.0698013
ENSG00000144040	2	73169166	73302747	-	4387	0	2_73204645_G_A	2	73204645	73204645	183	155.246	1.01176	317.683	1.62678e-09	0.180706	-1.18964	0.187251	9.999e-05	7.70686e-06	2.31604e-05
ENSG00000135631	2	73300511	73383849	-	4290	0	2_73352605_A_C	2	73352605	73352605	183	115.751	0.906044	135.81	2.4835e-06	0.114432	-0.565027	0.116193	0.0441956	0.0359024	0.0421076
ENSG00000135624	2	73460549	73480149	+	4052	-4207	2_73456342_C_T	2	73456342	73456342	183	147.276	1.00683	248.749	2.33257e-05	0.0934056	0.490183	0.112889	0.0329967	0.0353147	0.0416489
ENSG00000116127	2	73612887	73837920	+	4180	-6794	2_73606093_A_G	2	73606093	73606093	183	162.341	1.01842	380.554	1.63615e-22	0.406743	0.937455	0.0836925	9.999e-05	7.05434e-18	1.28367e-16
ENSG00000163170	2	74362526	74375121	-	4359	-45520	2_74420641_T_C	2	74420641	74420641	183	162.287	1.02993	443.608	1.25642e-07	0.141911	0.593095	0.10781	0.00019998	0.000222479	0.000510091
ENSG00000005448	2	74648806	74652882	+	4835	980795	2_75633677_G_A	2	75633677	75633677	183	162.109	1.045	522.448	9.63669e-05	0.079945	1.49529	0.374984	0.106189	0.106377	0.0978371
ENSG00000115275	2	74688185	74692537	-	4951	-27373	2_74719910_G_T	2	74719910	74719910	183	168.31	1.02715	605.467	1.84073e-07	0.138431	0.737035	0.135922	0.00029997	0.000275612	0.000617908
ENSG00000115317	2	74756505	74760472	+	4945	-693890	2_74062615_T_C	2	74062615	74062615	183	168.185	1.04284	588.611	7.47597e-05	0.0823607	-1.5754	0.388724	0.0712929	0.0730884	0.0743951
ENSG00000115364	2	75873910	75917977	+	6920	0	2_75882656_G_A	2	75882656	75882656	183	160.983	1.03962	614.36	1.40645e-11	0.221338	-0.873002	0.121042	9.999e-05	7.60122e-08	3.21162e-07
ENSG00000005436	2	75879127	75938115	-	7045	0	2_75883878_T_C	2	75883878	75883878	183	142.165	1.02635	428.007	6.11956e-15	0.283565	0.695819	0.0817584	9.999e-05	1.57548e-09	8.41987e-09
ENSG00000162951	2	80515484	80531874	-	5904	-472752	2_81004626_G_A	2	81004626	81004626	183	158.999	1.05274	594.305	5.95418e-05	0.084524	-0.371949	0.0904881	0.0883912	0.0894777	0.0861687
ENSG00000163541	2	84650648	84687169	-	5559	-97547	2_84784716_G_A	2	84784716	84784716	183	151.1	1.05634	352.096	4.75689e-09	0.171271	-1.14027	0.185415	9.999e-05	2.01401e-05	5.54666e-05
ENSG00000115423	2	84743580	85046713	+	6458	0	2_84880695_G_A	2	84880695	84880695	183	160.375	1.01596	508.99	6.44104e-05	0.0837772	0.505967	0.12369	0.0837916	0.0854337	0.0835492
ENSG00000152291	2	85545148	85555548	-	5695	0	2_85555262_T_G	2	85555262	85555262	183	150.01	1.0463	389.383	3.73909e-05	0.0889389	-0.443129	0.104841	0.0610939	0.0619316	0.0654215
ENSG00000042445	2	85569212	85581743	-	5686	1179	2_85568033_A_T	2	85568033	85568033	183	115.358	0.926511	177.487	4.43636e-11	0.211684	0.796956	0.113688	0.00039996	6.75563e-05	0.000171118
ENSG00000042493	2	85621872	85645555	-	5807	0	2_85637837_G_T	2	85637837	85637837	183	159.267	1.05189	462.699	4.14001e-11	0.212268	0.667131	0.0950019	9.999e-05	1.5696e-07	6.31695e-07
ENSG00000168906	2	85766289	85772403	+	5795	-158512	2_85607777_A_G	2	85607777	85607777	183	153.674	1.03934	417.934	1.10619e-05	0.100443	1.74379	0.385766	0.0185981	0.0198164	0.0259732
ENSG00000115486	2	85771847	85788670	-	5837	-26981	2_85815651_C_T	2	85815651	85815651	183	155.157	1.06396	447.324	2.57915e-07	0.135348	0.715823	0.133744	0.00029997	0.000587281	0.00122499
ENSG00000168883	2	85829980	85876403	+	5908	-3848	2_85826132_G_A	2	85826132	85826132	183	160.608	1.0469	469.459	1.73895e-14	0.275452	-0.719955	0.0863159	9.999e-05	1.12696e-10	7.20404e-10
ENSG00000068654	2	86247340	86333278	-	5446	0	2_86328183_A_C	2	86328183	86328183	183	120.451	0.958857	188.567	6.48243e-35	0.565025	1.50471	0.0975946	9.999e-05	2.16277e-20	4.75184e-19
ENSG00000132305	2	86371056	86422893	-	5184	0	2_86377549_A_G	2	86377549	86377549	183	160.286	1.07085	437.329	2.4426e-18	0.341648	-0.750814	0.0770454	9.999e-05	1.55664e-14	1.70374e-13
ENSG00000132313	2	86426479	86440917	+	5043	14575	2_86455492_C_T	2	86455492	86455492	183	162.27	1.04025	430.989	3.64778e-13	0.251308	-0.602465	0.0768696	9.999e-05	1.4993e-09	8.02721e-09
ENSG00000068615	2	86441117	86565206	-	5271	0	2_86481835_C_T	2	86481835	86481835	183	131.656	0.978981	251.685	1.78731e-06	0.117493	-0.551514	0.111734	0.0120988	0.0142221	0.0197185
ENSG00000153561	2	86947297	87005164	+	4188	-154099	2_86793198_A_G	2	86793198	86793198	183	161.447	1.02958	419.634	5.91664e-06	0.10632	-0.759553	0.162786	0.00659934	0.00754716	0.0116016
ENSG00000144115	2	88469836	88486146	+	3519	-732	2_88469104_A_T	2	88469104	88469104	183	96.3431	0.885924	104.274	3.73312e-45	0.663543	1.32109	0.0695405	9.999e-05	5.34865e-20	1.11723e-18
ENSG00000115041	2	95963053	96051825	+	1794	0	2_95995954_C_T	2	95995954	95995954	183	113.088	0.915828	82.8793	2.9806e-10	0.195435	-0.753236	0.112976	9.999e-05	0.000144961	0.000345079
ENSG00000114988	2	97371667	97405801	-	2694	0	2_97373817_G_A	2	97373817	97373817	183	156.158	1.02851	218.51	5.98696e-05	0.0844718	0.434662	0.105781	0.0380962	0.0406037	0.046435
ENSG00000144199	2	97749321	97760619	-	2906	-11076	2_97771695_G_A	2	97771695	97771695	183	60.8868	0.983567	33.2836	2.01446e-08	0.158432	0.645938	0.110049	0.0410959	0.0431946	0.0489006
ENSG00000135976	2	97779234	97930258	+	3384	287060	2_98217318_A_G	2	98217318	98217318	183	131.924	0.946801	140.579	2.31611e-36	0.580518	1.18322	0.0743514	9.999e-05	3.10761e-23	1.01291e-21
ENSG00000115073	2	98272432	98280570	-	3431	677029	2_97595403_C_T	2	97595403	97595403	183	156.926	1.04296	258.485	1.52321e-07	0.140158	0.94496	0.173017	0.00029997	0.000209936	0.000483081
ENSG00000040933	2	99061318	99210853	+	4610	449893	2_99660746_T_G	2	99660746	99660746	183	149.688	1.04064	254.531	0.00010457	0.0791672	0.934683	0.235644	0.10009	0.0976528	0.0915283
ENSG00000144218	2	100162324	100759201	-	7119	0	2_100667829_G_A	2	100667829	100667829	183	154.049	1.00522	394.209	1.08079e-29	0.504242	1.24289	0.0911011	9.999e-05	9.16608e-23	2.83203e-21
ENSG00000204634	2	101624080	101869328	-	6687	0	2_101767108_G_C	2	101767108	101767108	183	149.081	1.00533	400.626	1.67898e-05	0.0965109	-0.512356	0.115883	0.0363964	0.039669	0.0456055
ENSG00000115604	2	102927990	103015218	+	5330	0	2_102931802_A_G	2	102931802	102931802	183	116.591	0.947907	152.495	2.97998e-37	0.58978	-1.06354	0.0655681	9.999e-05	5.33854e-21	1.27699e-19
ENSG00000135972	2	105654442	105716418	+	6313	0	2_105668639_T_C	2	105668639	105668639	183	144.881	1.01556	463.759	5.78568e-13	0.247583	-0.902945	0.11636	9.999e-05	5.22066e-08	2.254e-07
ENSG00000135966	2	105880872	105946491	-	6530	0	2_105916635_A_T	2	105916635	105916635	183	164.611	1.06537	705.958	9.48617e-06	0.101888	-0.481484	0.105672	0.0114989	0.0140141	0.0194968
ENSG00000115641	2	105974170	106054970	-	6638	776431	2_105197739_C_T	2	105197739	105197739	183	151.797	1.00774	535.51	8.36861e-06	0.103067	-1.00088	0.218262	0.0260974	0.0254765	0.0319652
ENSG00000135968	2	109065018	109125871	+	5590	16436	2_109142307_A_C	2	109142307	109142307	183	151.565	1.03832	369.397	2.77563e-10	0.196048	0.661356	0.099002	9.999e-05	2.10375e-06	7.10698e-06
ENSG00000169756	2	109150858	109303702	+	5570	-22226	2_109128632_T_C	2	109128632	109128632	183	155.3	1.055	413.949	2.01466e-05	0.0947902	0.48012	0.109677	0.0252975	0.0284803	0.0349361
ENSG00000153201	2	109335938	109402267	+	5336	0	2_109346642_C_G	2	109346642	109346642	183	146.329	1.03401	337.927	4.45618e-05	0.0872752	-0.535075	0.127913	0.0738926	0.0771074	0.0774211
ENSG00000172985	2	109745805	110262207	+	5023	0	2_109806732_T_C	2	109806732	109806732	183	157.194	1.04621	421.645	2.35706e-06	0.114919	0.591929	0.121434	0.00329967	0.00394674	0.00658404
ENSG00000186522	2	110300560	110371783	-	3252	0	2_110307650_G_A	2	110307650	110307650	183	153.799	1.0274	276.506	1.24887e-11	0.22233	-0.743046	0.102728	9.999e-05	9.47676e-08	3.94789e-07
ENSG00000198142	2	110371912	110376563	+	3073	-49261	2_110322651_C_T	2	110322651	110322651	183	154.585	1.05803	298.384	2.28983e-05	0.0935804	-0.61842	0.142276	0.0220978	0.0233258	0.0298862
ENSG00000153107	2	112523849	112642267	-	5107	0	2_112567624_C_G	2	112567624	112567624	183	159.071	1.03793	560.888	8.95221e-08	0.14499	-0.6726	0.120739	0.00039996	0.000254081	0.000574851
ENSG00000153208	2	112656057	112787138	+	5170	0	2_112681991_G_A	2	112681991	112681991	183	124.383	0.956011	258.615	9.14671e-08	0.144795	1.34921	0.242388	0.00209979	0.00365272	0.00616989
ENSG00000144152	2	112895963	112945791	+	5214	0	2_112913967_C_T	2	112913967	112913967	183	160.679	1.03258	537.448	1.14874e-13	0.260563	-0.794368	0.0989215	9.999e-05	9.7905e-10	5.41783e-09
ENSG00000114999	2	113239732	113299316	+	5478	-797008	2_112442724_C_T	2	112442724	112442724	183	160.447	1.05033	526.561	1.66671e-05	0.0965801	0.431601	0.0975792	0.0232977	0.0236333	0.0301889
ENSG00000125630	2	113299493	113334635	+	5401	0	2_113328882_A_T	2	113328882	113328882	183	161.608	1.05326	535.65	1.60363e-10	0.200755	-0.615792	0.0908271	9.999e-05	4.68853e-07	1.76033e-06
ENSG00000136682	2	114195269	114253766	+	5584	0	2_114216153_A_G	2	114216153	114216153	183	126.509	0.956343	217.062	1.56446e-35	0.571704	-1.23749	0.0791773	9.999e-05	9.53315e-22	2.54741e-20
ENSG00000144134	2	114384807	114400973	+	5458	0	2_114393232_C_G	2	114393232	114393232	183	159.106	1.00914	484.027	1.01702e-12	0.243004	-0.68901	0.0898958	9.999e-05	1.23788e-08	5.87762e-08
ENSG00000088205	2	118572227	118589955	+	6298	-6826	2_118565401_G_A	2	118565401	118565401	183	157.23	1.02846	390.007	1.89333e-06	0.116957	-1.04041	0.211328	0.00349965	0.00331258	0.00566308
ENSG00000125633	2	118673055	118771709	-	6655	-542561	2_119314270_G_C	2	119314270	119314270	183	153.781	1.03394	426.499	2.64298e-06	0.113852	0.517329	0.10669	0.0049995	0.00592874	0.0094089
ENSG00000144120	2	120436744	120444083	+	5753	0	2_120436773_A_G	2	120436773	120436773	183	150.939	1.01662	481.933	9.78302e-08	0.144185	0.915616	0.164899	0.00069993	0.00054975	0.00115075
ENSG00000115109	2	120770582	120936695	+	6098	0	2_120796458_G_A	2	120796458	120796458	183	164.593	1.02769	668.098	6.70582e-15	0.282858	1.09707	0.12913	9.999e-05	5.2546e-11	3.52617e-10
ENSG00000144118	2	120997641	121052289	+	5633	-3721	2_120993920_T_G	2	120993920	120993920	183	149.76	1.03748	493.965	4.95245e-06	0.107986	-0.53078	0.112769	0.0113989	0.0150246	0.0206317
ENSG00000072163	2	128395957	128439360	-	6578	27722	2_128368235_T_C	2	128368235	128368235	183	159.66	1.0464	573.332	2.04511e-07	0.13747	-0.562045	0.104071	0.00049995	0.000490971	0.00104168
ENSG00000144231	2	128603841	128615731	-	6430	0	2_128605151_T_C	2	128605151	128605151	183	161.179	1.04151	594.802	1.50053e-11	0.220797	-1.29287	0.179539	9.999e-05	7.36954e-08	3.12268e-07
ENSG00000136715	2	128698792	128785694	-	6631	956744	2_127742048_A_G	2	127742048	127742048	183	155.264	1.06148	521.487	5.98362e-05	0.0844772	-1.97768	0.481276	0.0880912	0.0918088	0.0877605
ENSG00000136720	2	128994291	129076151	-	6285	-400196	2_129476347_C_T	2	129476347	129476347	183	150.135	1.03211	421.441	6.45391e-05	0.0837582	0.422985	0.103417	0.119988	0.108422	0.0991645
ENSG00000152128	2	135213331	135476570	-	5533	-245573	2_135722143_A_C	2	135722143	135722143	183	148.83	1.02491	332.822	4.46702e-09	0.171826	-0.573306	0.0930414	9.999e-05	3.1598e-05	8.45111e-05
ENSG00000082258	2	135675806	135716912	+	4353	0	2_135677035_T_C	2	135677035	135677035	183	150.582	1.0318	259.28	9.53931e-10	0.185364	0.652472	0.101113	9.999e-05	5.10345e-06	1.60115e-05
ENSG00000048991	2	136289026	136482840	+	4237	872176	2_137355016_G_C	2	137355016	137355016	183	135.427	1.0054	139.91	4.85678e-05	0.0864584	-0.992491	0.238485	0.0648935	0.0635561	0.0668014
ENSG00000076003	2	136597197	136633996	-	4127	0	2_136633011_C_G	2	136633011	136633011	183	150.689	1.04182	178.791	5.73208e-11	0.209515	1.01173	0.145271	9.999e-05	2.68723e-07	1.04876e-06
ENSG00000150540	2	138721591	138773930	+	5938	0	2_138764775_G_A	2	138764775	138764775	183	152.172	1.0523	373.616	7.57157e-05	0.0822399	0.514939	0.127161	0.0913909	0.0949704	0.0896821
ENSG00000168702	2	140988993	142889270	-	13964	-296406	2_143185676_G_T	2	143185676	143185676	183	160.125	1.05584	910.092	5.69138e-06	0.106684	0.745894	0.159553	0.0127987	0.0155357	0.0212254
ENSG00000121964	2	144695636	145090135	-	4609	0	2_145078775_C_T	2	145078775	145078775	183	151.404	1.03368	414.397	1.32627e-08	0.162168	-0.762795	0.128168	9.999e-05	7.10496e-05	0.000179353
ENSG00000080345	2	152266398	152364527	+	5660	0	2_152266731_T_A	2	152266731	152266731	183	162.234	1.04134	426.877	6.58624e-18	0.334546	-0.811678	0.0846232	9.999e-05	6.00787e-14	5.97984e-13
ENSG00000183091	2	152341851	152591001	-	6107	-61643	2_152652644_G_A	2	152652644	152652644	183	136.517	0.970338	266.798	2.97091e-19	0.356488	-1.41916	0.140949	9.999e-05	5.74945e-12	4.49959e-11
ENSG00000115145	2	152973316	153032506	-	5461	10216	2_152963100_T_C	2	152963100	152963100	183	80.277	0.948419	83.276	6.53802e-08	0.147837	-0.679807	0.120651	0.0367963	0.0355298	0.0418693
ENSG00000115159	2	157291803	157470247	+	4938	4761	2_157475008_A_G	2	157475008	157475008	183	62.9777	0.879396	46.8795	2.49987e-08	0.156498	-1.75381	0.300986	0.0665933	0.0759132	0.0763674
ENSG00000115183	2	159825147	160089170	+	8000	9414	2_160098584_T_C	2	160098584	160098584	183	155.925	1.04324	539.162	3.31952e-05	0.0900666	-0.398129	0.093545	0.0554945	0.0582859	0.0623
ENSG00000196151	2	160092305	160143310	-	7264	2569	2_160089736_G_C	2	160089736	160089736	183	160.411	1.04817	450.928	7.07102e-10	0.187967	-0.575844	0.0884761	9.999e-05	1.90821e-06	6.48448e-06
ENSG00000144290	2	162280844	162841792	+	5866	80245	2_162922037_G_A	2	162922037	162922037	183	115.751	0.992943	193.128	4.55682e-06	0.108765	2.91151	0.616089	0.059594	0.051943	0.0567442
ENSG00000123607	2	166713986	166810353	-	5699	-39371	2_166849724_A_T	2	166849724	166849724	183	153.781	1.06646	395.098	3.44454e-05	0.0897164	-0.467192	0.110008	0.040396	0.045348	0.0509495
ENSG00000144285	2	166845671	166984523	-	5950	0	2_166846016_G_A	2	166846016	166846016	183	142.057	0.990993	301.816	1.21823e-07	0.142192	-0.522973	0.0949536	0.00169983	0.00102111	0.0019952
ENSG00000169432	2	167051696	167232503	-	6345	0	2_167211196_C_T	2	167211196	167211196	183	159.357	1.06577	399.103	3.02282e-10	0.195313	0.809166	0.121411	9.999e-05	6.81454e-07	2.47098e-06
ENSG00000136546	2	167260084	167350757	-	6070	0	2_167346017_A_T	2	167346017	167346017	183	157.963	1.05325	385.988	2.71921e-06	0.113587	-0.58871	0.121571	0.00289971	0.00373754	0.00629419
ENSG00000198648	2	168810531	169104651	-	6910	0	2_168975787_A_C	2	168975787	168975787	183	151.297	1.08732	579.202	1.52535e-06	0.118965	-0.62652	0.126037	0.00339966	0.00447189	0.00735259
ENSG00000163093	2	170335689	170382432	+	6880	11074	2_170393506_T_C	2	170393506	170393506	183	133.622	0.984285	343.525	2.25058e-06	0.115349	-1.33173	0.272627	0.0163984	0.0195544	0.0257207
ENSG00000198586	2	171847334	172087824	-	6900	-51343	2_172139167_A_G	2	172139167	172139167	183	105.904	0.846957	150.721	7.19648e-08	0.146968	-4.8952	0.871798	0.0459954	0.0146404	0.0202149
ENSG00000071967	2	172378758	172414643	+	6175	0	2_172378818_A_G	2	172378818	172378818	183	163.717	1.04824	553.365	1.03249e-19	0.36381	0.864403	0.0844981	9.999e-05	9.42071e-16	1.24744e-14
ENSG00000115840	2	172640881	172864766	-	6642	-24792	2_172889558_A_G	2	172889558	172889558	183	157.462	1.06899	471.395	5.8404e-06	0.106442	0.47318	0.101346	0.00709929	0.00883742	0.0132588
ENSG00000091409	2	173292083	173371181	+	6940	-519246	2_172772837_G_A	2	172772837	172772837	183	154.978	1.04093	585.965	4.10332e-05	0.0880576	0.481486	0.11454	0.080192	0.0801812	0.0795669
ENSG00000091436	2	173940164	174132738	+	7077	449875	2_174582613_C_G	2	174582613	174582613	183	171.688	1.00015	907.139	4.46651e-05	0.0872532	-0.752188	0.17984	0.0677932	0.0674804	0.0699728
ENSG00000138430	2	174937176	175113426	-	5652	0	2_174937278_G_A	2	174937278	174937278	183	159.267	1.07075	595.8	1.70892e-18	0.344187	0.85406	0.0871476	9.999e-05	1.96331e-14	2.1023e-13
ENSG00000144306	2	175260459	175294303	+	4936	0	2_175275679_C_T	2	175275679	175275679	183	157.552	0.976868	471.956	1.98467e-07	0.137744	-0.582921	0.107812	0.00129987	0.000791649	0.00159735
ENSG00000115935	2	175424301	175547644	-	5189	0	2_175438782_A_G	2	175438782	175438782	183	155.8	1.04896	454.161	3.57655e-21	0.386568	-0.890413	0.0829155	9.999e-05	2.47741e-16	3.53281e-15
ENSG00000128656	2	175664092	175870097	-	5759	0	2_175666656_G_A	2	175666656	175666656	183	161.287	1.06206	510.066	7.95702e-05	0.0817676	0.417348	0.103385	0.0844916	0.0869819	0.0846169
ENSG00000144320	2	176788621	176867567	-	5840	56263	2_176732358_G_A	2	176732358	176732358	183	164.396	1.02677	590.317	2.01397e-09	0.178836	-0.737618	0.116841	9.999e-05	5.64353e-06	1.75633e-05
ENSG00000197557	2	178477721	178483694	-	5799	0	2_178477796_G_A	2	178477796	178477796	183	158.749	1.03298	393.729	1.43475e-06	0.119533	-0.872248	0.174996	0.00169983	0.00229123	0.00408906
ENSG00000128655	2	178487981	178973066	-	7141	-696865	2_179669931_C_T	2	179669931	179669931	183	144.416	1.06593	403.367	3.11193e-05	0.0906782	0.812101	0.190104	0.0640936	0.06913	0.0712462
ENSG00000079150	2	179328392	179343327	-	6009	-866456	2_180209783_A_G	2	180209783	180209783	183	156.533	1.06983	405.065	9.459e-05	0.0801222	1.30255	0.326256	0.0935906	0.0975985	0.0915283
ENSG00000155657	2	179390717	179695529	-	7249	0	2_179659912_G_A	2	179659912	179659912	183	120.683	0.96517	282.514	9.11316e-09	0.165509	-1.12218	0.186267	0.00029997	0.00113873	0.00220576
ENSG00000187231	2	179966420	180129517	-	6669	0	2_180062034_C_T	2	180062034	180062034	183	146.722	1.02282	420.904	9.84929e-15	0.279879	-0.927569	0.109986	9.999e-05	1.11353e-09	6.11637e-09
ENSG00000077232	2	183581000	183659191	+	6480	27177	2_183686368_C_G	2	183686368	183686368	183	143.362	1.01408	345.092	1.14315e-07	0.14277	2.20435	0.399287	0.0009999	0.000843499	0.00168718
ENSG00000163002	2	183982242	184026408	+	6648	-22781	2_183959461_G_A	2	183959461	183959461	183	113.428	0.904871	141.439	4.16561e-06	0.109605	0.619374	0.130498	0.0666933	0.0571988	0.061483
ENSG00000065548	2	187350884	187374090	+	4882	-297718	2_187053166_C_A	2	187053166	187053166	183	155.693	1.00649	174.237	2.5311e-07	0.13552	-0.580223	0.108329	0.00019998	0.00032888	0.000725811
ENSG00000138448	2	187454793	187545628	+	5170	-51982	2_187402811_G_A	2	187402811	187402811	183	155.568	1.0445	215.452	2.25976e-22	0.404662	-0.957717	0.0858712	9.999e-05	1.20947e-17	2.0857e-16
ENSG00000204262	2	189896623	190044605	-	5529	-129911	2_190174516_T_C	2	190174516	190174516	183	132.478	0.999628	177.963	7.74003e-11	0.206967	0.749343	0.10843	9.999e-05	5.64895e-06	1.75633e-05
ENSG00000128699	2	190635050	190649097	-	5068	0	2_190635143_C_T	2	190635143	190635143	183	157.712	1.05593	302.213	3.70366e-14	0.269524	-0.844872	0.102818	9.999e-05	1.90445e-10	1.1623e-09
ENSG00000064933	2	190649108	190742355	+	5262	-112353	2_190536755_T_C	2	190536755	190536755	183	153.674	1.03745	300.424	2.19444e-06	0.115584	-1.23376	0.252282	0.0029997	0.00346524	0.00587664
ENSG00000198130	2	191054462	191208919	-	5044	0	2_191136004_C_A	2	191136004	191136004	183	87.5147	0.861833	68.278	1.55912e-06	0.118761	0.505392	0.101768	0.0951905	0.0933522	0.0886621
ENSG00000151689	2	191208197	191236391	+	4667	-67910	2_191140287_C_T	2	191140287	191140287	183	162.001	1.06492	360.393	3.96565e-16	0.304413	-0.861036	0.0962143	9.999e-05	1.25548e-12	1.07627e-11
ENSG00000151690	2	191273082	191373931	+	4764	0	2_191288071_G_T	2	191288071	191288071	183	150.439	1.01735	319.235	3.06507e-05	0.0908218	-0.503368	0.117731	0.0438956	0.0462947	0.0517388
ENSG00000196950	2	196440702	196602426	+	5685	318864	2_196921290_C_A	2	196921290	196921290	183	147.579	0.986511	302.856	3.69953e-06	0.110714	1.06674	0.223486	0.0111989	0.0105231	0.0153454
ENSG00000119041	2	197627757	197664449	-	4464	0	2_197664437_C_T	2	197664437	197664437	183	161.823	1.04138	335.8	2.66184e-06	0.113786	-1.12428	0.231939	0.00249975	0.00263451	0.00464303
ENSG00000065413	2	197831742	198175897	-	5166	716542	2_197115200_G_A	2	197115200	197115200	183	168.274	1.02949	409.504	1.63659e-05	0.0967521	-0.943196	0.213034	0.00969903	0.012748	0.0180831
ENSG00000115524	2	198254509	198299815	-	4126	-198501	2_198498316_T_G	2	198498316	198498316	183	158.427	1.0277	286.32	2.521e-07	0.135557	-0.545949	0.101914	0.00019998	0.00036925	0.000807098
ENSG00000247626	2	198570088	198573113	+	3805	-415541	2_198154547_G_A	2	198154547	198154547	183	153.173	1.02619	232.236	2.25405e-05	0.0937293	-0.404234	0.0929177	0.0205979	0.0218257	0.0282448
ENSG00000162971	2	200794699	200820459	-	4158	70327	2_200724372_C_T	2	200724372	200724372	183	156.14	1.05166	313.766	8.91408e-17	0.315539	0.794734	0.0865256	9.999e-05	1.25165e-12	1.07609e-11
ENSG00000196141	2	201170605	201346986	+	4579	-594510	2_200576095_G_A	2	200576095	200576095	183	145.042	1.03132	263.495	1.67074e-06	0.118119	-0.47927	0.0968054	0.00179982	0.00444731	0.00731623
ENSG00000082153	2	201675318	201688569	+	4673	33213	2_201721782_C_T	2	201721782	201721782	183	144.559	1.01958	270.504	6.69195e-05	0.083414	-0.948935	0.232529	0.0973903	0.0965481	0.0908538
ENSG00000240344	2	201735631	201754026	-	4708	-9840	2_201763866_A_G	2	201763866	201763866	183	137.715	1.00303	218.499	2.82309e-42	0.63834	-1.29406	0.0720031	9.999e-05	5.80378e-30	4.53015e-28
ENSG00000115942	2	201773697	201828403	-	4746	23845	2_201749852_G_C	2	201749852	201749852	183	161.233	1.03651	406.259	1.32881e-07	0.141401	-0.636356	0.115916	0.00029997	0.000220358	0.000505885
ENSG00000155744	2	201838442	201936394	-	4931	595844	2_201242598_G_A	2	201242598	201242598	183	121.166	0.95527	204.136	5.94908e-06	0.106269	-0.629841	0.135022	0.0558944	0.0538856	0.0584388
ENSG00000003393	2	202565278	202645912	-	4426	-3161	2_202649073_T_G	2	202649073	202649073	183	154.96	1.04777	336.298	9.73743e-09	0.16492	0.586671	0.0975882	9.999e-05	2.68937e-05	7.29612e-05
ENSG00000155760	2	202899311	202903160	+	4307	90657	2_202993817_G_A	2	202993817	202993817	183	152.851	1.02468	318.316	1.06743e-05	0.100779	0.502632	0.110987	0.0146985	0.0162486	0.0220572
ENSG00000055044	2	203130440	203168389	+	4218	980512	2_204148901_G_A	2	204148901	204148901	183	167.309	1.02869	385.727	1.92549e-05	0.0952177	-0.940854	0.214393	0.0134987	0.0147777	0.0203372
ENSG00000163596	2	203640691	203736708	-	4022	1190	2_203639501_A_G	2	203639501	203639501	183	157.534	1.04527	315.04	8.92686e-10	0.185941	-0.9487	0.146738	9.999e-05	2.31987e-06	7.76633e-06
ENSG00000138442	2	203739506	203879521	-	4203	0	2_203752028_C_A	2	203752028	203752028	183	142.325	1.06403	241.82	5.36185e-06	0.107243	0.896498	0.191208	0.0105989	0.010756	0.0156159
ENSG00000144426	2	203879603	204091101	+	4522	29962	2_204121063_C_G	2	204121063	204121063	183	150.26	1.02185	265.988	8.46966e-05	0.0811736	-0.587718	0.146168	0.0881912	0.0881978	0.0854913
ENSG00000173166	2	204259069	204400133	-	4548	-100857	2_204500990_G_A	2	204500990	204500990	183	155.568	1.05862	367.212	2.52936e-05	0.0926397	0.398714	0.0922417	0.0272973	0.029928	0.0364556
ENSG00000114942	2	207024310	207027652	+	5628	0	2_207025660_A_G	2	207025660	207025660	183	151.029	1.01463	522.106	5.92299e-06	0.10631	1.91869	0.411232	0.0178982	0.0189204	0.0249865
ENSG00000204186	2	207139388	207179148	+	5664	0	2_207140880_T_C	2	207140880	207140880	183	150.618	1.06499	547.987	1.49265e-06	0.119166	-0.504646	0.101422	0.00439956	0.00489645	0.00797184
ENSG00000114948	2	207308264	207485851	+	5808	0	2_207360295_G_A	2	207360295	207360295	183	163.252	1.02879	660.528	2.42192e-05	0.0930502	-1.37252	0.316757	0.0375962	0.039023	0.0450421
ENSG00000163249	2	208576265	208626563	+	5596	-22094	2_208554171_A_G	2	208554171	208554171	183	131.049	0.944871	307.777	7.08807e-06	0.104626	-1.81934	0.393433	0.0555944	0.0532185	0.0578634
ENSG00000138413	2	209100952	209130798	-	5711	550161	2_208550791_G_A	2	208550791	208550791	183	148.562	1.08876	439.392	2.77775e-05	0.0917535	0.526399	0.122428	0.0486951	0.0514863	0.0563726
ENSG00000115365	2	211295974	211342376	-	5090	0	2_211340655_C_T	2	211340655	211340655	183	124.436	0.953788	192.046	8.06022e-11	0.206623	0.6342	0.0918654	0.00019998	2.76855e-05	7.49251e-05
ENSG00000021826	2	211342407	211543831	+	5706	0	2_211342925_T_C	2	211342925	211342925	183	161.483	1.04169	490.36	1.08972e-07	0.143205	0.488974	0.0884137	0.00019998	0.00020921	0.000482158
ENSG00000138363	2	216176541	216214487	+	5971	0	2_216179251_C_T	2	216179251	216179251	183	167.72	1.03876	678.759	8.1171e-11	0.206563	0.62819	0.0910114	9.999e-05	1.85689e-07	7.383e-07
ENSG00000115414	2	216225164	216300895	-	6090	-395421	2_216696316_G_A	2	216696316	216696316	183	133.229	0.983278	332.503	3.84922e-07	0.131678	-0.525252	0.0997073	0.00589941	0.00546393	0.00877453
ENSG00000115457	2	217497552	217529159	+	5951	-169997	2_217327555_A_T	2	217327555	217327555	183	154.406	1.05985	595.987	1.3037e-05	0.098896	1.32073	0.294704	0.0254975	0.0291973	0.0357122
ENSG00000163466	2	219081818	219119079	+	4563	0	2_219082119_G_T	2	219082119	219082119	183	169.472	1.02921	513.363	5.16977e-09	0.170535	0.526522	0.0858387	0.00019998	6.8728e-06	2.08867e-05
ENSG00000127838	2	219135116	219211516	+	4657	0	2_219198423_A_T	2	219198423	219198423	183	166.04	1.04793	513.707	3.63391e-05	0.0892093	0.433537	0.102401	0.0331967	0.0355029	0.0418542
ENSG00000144580	2	219433304	219461803	+	4130	5056	2_219466859_T_C	2	219466859	219466859	183	163.503	1.02336	470.123	3.94844e-06	0.110106	-0.459273	0.0965184	0.00439956	0.00534104	0.00862857
ENSG00000115556	2	219472489	219501907	+	4112	131274	2_219633181_T_C	2	219633181	219633181	183	162.341	1.0358	462.96	7.41436e-06	0.104203	-0.480689	0.104184	0.0069993	0.00942346	0.0139755
ENSG00000135912	2	219575569	219620139	+	4298	12681	2_219632820_A_G	2	219632820	219632820	183	163.163	1.04714	489.895	1.03021e-05	0.101113	0.445408	0.0981708	0.00959904	0.012221	0.0174693
ENSG00000135929	2	219646473	219680016	+	4338	-288615	2_219357858_A_G	2	219357858	219357858	183	157.48	1.03385	469.777	8.74359e-06	0.102655	-0.476857	0.10422	0.0137986	0.0149279	0.0205084
ENSG00000124006	2	220415452	220436581	-	5285	489640	2_219925812_C_T	2	219925812	219925812	183	151.44	1.03315	463.672	4.8455e-05	0.0864804	0.670368	0.16106	0.0892911	0.0885239	0.0856674
ENSG00000116120	2	223435256	223521056	-	5888	-21175	2_223542231_A_G	2	223542231	223542231	183	106.726	0.873535	162.895	3.86206e-09	0.173111	0.631265	0.101988	0.00279972	0.00281608	0.0049308
ENSG00000085449	2	224720434	224810104	-	6493	-11686	2_224821790_A_T	2	224821790	224821790	183	160.339	1.04899	486.913	2.40419e-05	0.0931197	-0.432497	0.0997726	0.0291971	0.0307647	0.0372454
ENSG00000135900	2	224822122	224832431	+	6270	0	2_224824002_C_A	2	224824002	224824002	183	158.534	1.05038	504.995	1.40243e-06	0.119744	-0.504296	0.101073	0.00249975	0.00264945	0.00466659
ENSG00000135919	2	224839830	224904036	-	6409	-216844	2_225120880_C_T	2	225120880	225120880	183	172.295	1.00366	665.477	1.68668e-07	0.139228	0.465398	0.085542	0.00039996	0.000249507	0.000565797
ENSG00000144460	2	226265365	226518734	+	5953	0	2_226281992_T_G	2	226281992	226281992	183	165.754	1.04236	520.281	5.56858e-07	0.128282	-0.640215	0.123369	0.00069993	0.000725542	0.00147703
ENSG00000168958	2	228189868	228222550	+	7088	0	2_228212798_G_C	2	228212798	228212798	183	163.217	1.02491	677.476	9.39467e-13	0.24365	0.780999	0.101719	9.999e-05	6.66948e-09	3.29706e-08
ENSG00000187957	2	230222346	230579274	-	7530	0	2_230498419_G_A	2	230498419	230498419	183	160.929	1.06461	776.208	2.25096e-05	0.0937423	0.398178	0.0915187	0.040096	0.0429903	0.0487064
ENSG00000135932	2	231577561	231685790	+	6289	0	2_231616148_G_A	2	231616148	231616148	183	162.305	1.04269	688.467	1.02917e-06	0.122611	-0.643888	0.127326	0.00179982	0.0022148	0.00396938
ENSG00000135916	2	231729355	231743963	+	6175	0	2_231732511_A_T	2	231732511	231732511	183	154.353	1.0158	599.396	9.85256e-06	0.101532	-0.489431	0.107625	0.0261974	0.0273848	0.0338442
ENSG00000204128	2	231902206	231914434	+	6379	0	2_231902926_C_A	2	231902926	231902926	183	158.928	1.04728	628.322	3.44895e-05	0.0897043	0.498209	0.11732	0.0583942	0.0596988	0.0634896
ENSG00000135931	2	232063261	232239548	+	6529	0	2_232135541_A_T	2	232135541	232135541	183	158.963	1.0466	656.082	2.2972e-06	0.115158	-0.483593	0.0990922	0.00479952	0.00542208	0.00873096
ENSG00000144524	2	232646382	232673963	+	5752	34100	2_232708063_A_G	2	232708063	232708063	183	148.759	1.02024	479.59	2.10013e-05	0.0943977	-0.544204	0.124602	0.0533947	0.0548979	0.059363
ENSG00000144535	2	232825956	233209060	+	7006	0	2_232999694_T_C	2	232999694	232999694	183	147.74	1.04716	578.761	5.32314e-07	0.128697	1.2434	0.239159	0.00259974	0.00290432	0.00504657
ENSG00000115468	2	233470768	233547491	+	5990	0	2_233474456_C_T	2	233474456	233474456	183	154.817	1.0484	526.443	4.03557e-09	0.172723	-0.911459	0.147456	9.999e-05	1.97773e-05	5.46428e-05
ENSG00000085978	2	234118698	234204320	+	6594	115899	2_234320219_G_A	2	234320219	234320219	183	159.911	1.03994	744.58	2.31706e-05	0.0934687	1.76337	0.405953	0.0425957	0.0484918	0.0536484
ENSG00000085982	2	234384167	234475428	-	6871	22365	2_234361802_G_T	2	234361802	234361802	183	170.597	1.0371	908.944	2.05144e-16	0.309347	0.997517	0.11018	9.999e-05	6.926e-13	6.20641e-12
ENSG00000124831	2	238536220	238722325	+	7818	0	2_238581009_T_C	2	238581009	238581009	183	166.845	1.04256	805.85	2.08816e-07	0.137279	-0.498337	0.0923485	0.00039996	0.000413889	0.000892177
ENSG00000132323	2	239079043	239112370	-	7256	0	2_239092474_C_T	2	239092474	239092474	183	163.235	1.03712	788.939	7.5227e-07	0.125508	-0.560024	0.109275	0.00209979	0.00184956	0.00338432
ENSG00000204104	2	239229083	239309541	+	7435	0	2_239291393_C_T	2	239291393	239291393	183	163.092	1.0411	767.5	1.45789e-07	0.140557	-0.60472	0.110538	0.00029997	0.000384283	0.000835034
ENSG00000130414	2	240831868	240964819	-	8360	-2493	2_240967312_G_A	2	240967312	240967312	183	162.252	1.03214	1005.98	1.82804e-21	0.391014	-0.820904	0.075731	9.999e-05	1.05031e-16	1.58138e-15
ENSG00000063660	2	241375089	241407493	+	7742	0	2_241398038_T_C	2	241398038	241398038	183	168.864	1.03473	1056.77	3.426e-06	0.111431	-0.556248	0.116114	0.00669933	0.00720208	0.0111435
ENSG00000144504	2	241418840	241508626	-	7964	0	2_241468354_G_A	2	241468354	241468354	183	146.99	1.08765	763.695	1.00118e-05	0.101381	1.62523	0.357684	0.0355964	0.0420813	0.0479145
ENSG00000122085	2	242011585	242041747	-	7519	0	2_242020779_C_T	2	242020779	242020779	183	143.88	1.01979	483.022	1.62556e-23	0.421418	-1.88825	0.163553	9.999e-05	1.93085e-16	2.79215e-15
ENSG00000115677	2	242166680	242256476	-	6886	-336	2_242256812_G_C	2	242256812	242256812	183	154.013	1.03728	614.832	9.00503e-09	0.165615	-0.71101	0.117973	9.999e-05	5.74254e-05	0.000146836
ENSG00000168385	2	242254516	242293442	+	6432	-62827	2_242191689_G_A	2	242191689	242191689	183	135.57	1.00792	353.407	4.76066e-32	0.532644	1.78327	0.12348	9.999e-05	9.07166e-22	2.44613e-20
ENSG00000006607	2	242295659	242434256	+	6281	0	2_242408219_G_A	2	242408219	242408219	183	145.953	1.01403	447.861	3.96652e-29	0.497185	1.32369	0.0984027	9.999e-05	3.49314e-21	8.63417e-20
ENSG00000176720	2	242498137	242513546	+	5422	0	2_242505527_C_G	2	242505527	242505527	183	157.48	1.02524	502.73	1.96023e-07	0.137857	1.79485	0.331801	0.00069993	0.000577657	0.00120661
ENSG00000168397	2	242576629	242613272	+	5084	5903	2_242619175_G_C	2	242619175	242619175	183	145.757	1.05244	349.827	2.13471e-07	0.137078	-0.621381	0.115248	0.00049995	0.000890993	0.0017713
ENSG00000168393	2	242615158	242626406	-	4857	-416	2_242626822_G_A	2	242626822	242626822	183	150.975	1.02595	364.261	1.44915e-07	0.140612	-0.551932	0.100866	0.00059994	0.000534268	0.00112434
ENSG00000168395	2	242641451	242668893	+	4757	-14354	2_242627097_G_C	2	242627097	242627097	183	158.374	1.02023	428.736	1.13714e-10	0.203692	-0.64557	0.0943565	9.999e-05	6.45088e-07	2.35061e-06
ENSG00000180902	2	242673995	242708231	+	4676	1576	2_242709807_C_T	2	242709807	242709807	183	155.997	1.07836	378.659	5.56358e-13	0.2479	-0.719055	0.0925841	9.999e-05	2.44144e-09	1.27492e-08
ENSG00000072756	3	3168601	3192563	+	9055	7450	3_3200013_C_T	3	3200013	3200013	183	163.288	1.04496	1244.9	1.19285e-09	0.183416	0.804125	0.125424	9.999e-05	6.79314e-06	2.06704e-05
ENSG00000175928	3	3841122	3889387	+	8509	324044	3_4213431_T_C	3	4213431	4213431	183	162.52	1.05847	1157.25	3.21705e-05	0.0903636	-0.919755	0.215717	0.0840916	0.0838978	0.0824863
ENSG00000134108	3	5163906	5222596	+	8283	0	3_5173799_A_C	3	5173799	5173799	183	149.885	0.993316	787.842	2.8582e-14	0.271561	-0.717046	0.0868129	9.999e-05	5.36762e-09	2.68934e-08
ENSG00000134072	3	9799027	9811676	-	6341	4022	3_9795005_G_A	3	9795005	9795005	183	156.211	1.02935	726.786	1.97936e-05	0.0949571	-0.570604	0.130221	0.0491951	0.0518872	0.0567069
ENSG00000163703	3	9975507	9987097	+	6115	183286	3_10170383_G_A	3	10170383	10170383	183	144.327	1.01058	550.811	5.33475e-10	0.190409	-0.634581	0.0967277	9.999e-05	1.73465e-05	4.83112e-05
ENSG00000125037	3	10004222	10052800	-	6251	-234722	3_10287522_A_C	3	10287522	10287522	183	168.632	1.02653	940.32	1.98218e-05	0.0949437	0.423994	0.0967696	0.0319968	0.0352383	0.0415753
ENSG00000157020	3	10334816	10362862	-	6009	-9368	3_10372230_C_T	3	10372230	10372230	183	170.454	1.01802	909.757	3.98722e-07	0.131354	-0.49507	0.0941111	0.00079992	0.000792991	0.00159897
ENSG00000197548	3	11313996	11599139	+	7125	0	3_11314143_G_A	3	11314143	11314143	183	139.591	0.981089	513.345	1.69827e-11	0.219761	0.65865	0.0917419	9.999e-05	2.79499e-06	9.20113e-06
ENSG00000144559	3	11831917	11888393	-	6071	0	3_11839966_A_C	3	11839966	11839966	183	156.426	1.05966	549.344	3.10306e-30	0.510922	-1.00854	0.0729419	9.999e-05	1.07735e-24	4.50074e-23
ENSG00000157152	3	12045877	12232900	+	6517	-93709	3_11952168_C_G	3	11952168	11952168	183	155.121	1.04386	665.529	2.38621e-06	0.114804	-1.36311	0.279799	0.00759924	0.00746305	0.0114933
ENSG00000075975	3	12598514	12625212	+	6485	0	3_12614616_T_G	3	12614616	12614616	183	163.717	1.04067	767.892	8.23289e-07	0.124675	0.892027	0.174722	0.00169983	0.0018458	0.00338044
ENSG00000154764	3	13857756	13921618	-	6820	28299	3_13829457_G_A	3	13829457	13829457	183	156.283	1.05105	745.56	2.68555e-05	0.0920729	0.483264	0.112181	0.0632937	0.064486	0.0675872
ENSG00000163528	3	14153581	14166370	-	6476	0	3_14158725_T_C	3	14158725	14158725	183	166.755	1.04637	870.919	5.32055e-05	0.0855926	-0.43015	0.103931	0.0811919	0.0836804	0.0823505
ENSG00000177463	3	14989092	15095107	+	5941	96461	3_15191568_G_A	3	15191568	15191568	183	157.409	1.00787	546.581	5.68267e-05	0.0849674	-1.59414	0.386717	0.0971903	0.0962837	0.0906738
ENSG00000131368	3	15083968	15106842	-	5769	-309188	3_15416030_G_A	3	15416030	15416030	183	122.667	0.980686	286.219	1.32869e-05	0.0987171	4.41258	0.985601	0.124988	0.104798	0.0968353
ENSG00000206562	3	15422783	15482073	-	6089	-6078	3_15488151_C_G	3	15488151	15488151	183	164.396	1.05041	705.533	6.08779e-05	0.0843132	-1.13102	0.275531	0.0823918	0.0846706	0.0830219
ENSG00000131374	3	17198655	18486309	-	8667	6967	3_17191688_A_G	3	17191688	17191688	183	158.999	1.0356	716.483	7.32326e-10	0.187662	-0.673475	0.10358	9.999e-05	4.3804e-06	1.39108e-05
ENSG00000144566	3	19988572	20026667	+	6035	-97	3_19988475_C_T	3	19988475	19988475	183	150.528	1.07067	424.092	2.50019e-06	0.11437	-0.552185	0.113587	0.00559944	0.00573464	0.00915474
ENSG00000114166	3	20081516	20195896	+	6483	0	3_20117039_T_G	3	20117039	20117039	183	160.071	1.02882	502.62	6.29583e-10	0.188974	0.608547	0.0931933	9.999e-05	2.56445e-06	8.50829e-06
ENSG00000197885	3	23933152	23988082	-	6894	28708	3_23904444_C_T	3	23904444	23904444	183	141.468	1.04647	411.597	3.81302e-10	0.193312	-0.635643	0.0959868	9.999e-05	8.99038e-06	2.66664e-05
ENSG00000033867	3	27414215	27525911	-	6673	0	3_27428663_G_A	3	27428663	27428663	183	163.145	1.04677	522.553	5.63669e-05	0.0850445	-0.756689	0.183472	0.0605939	0.062636	0.0659981
ENSG00000144645	3	31699383	32119072	-	7723	0	3_31927419_G_A	3	31927419	31927419	183	170.115	1.03301	928.455	4.17541e-06	0.109583	0.491949	0.103662	0.00609939	0.00710154	0.0110224
ENSG00000152642	3	32147182	32210205	+	6676	7242	3_32217447_C_A	3	32217447	32217447	183	166.362	1.03156	756.686	1.63118e-13	0.257766	1.09889	0.137843	9.999e-05	8.02445e-10	4.50782e-09
ENSG00000144635	3	32567464	32612366	-	6498	-5780	3_32618146_C_T	3	32618146	32618146	183	138.787	1.03048	447.284	3.59832e-06	0.110973	-0.717692	0.150162	0.0106989	0.0214231	0.0278331
ENSG00000173705	3	33191538	33260707	-	6328	-4207	3_33264914_C_T	3	33264914	33264914	183	153.674	1.03165	553.015	1.24145e-15	0.295791	1.11029	0.126639	9.999e-05	6.1326e-11	4.09682e-10
ENSG00000153560	3	33429829	33482863	-	5812	-27063	3_33509926_A_G	3	33509926	33509926	183	162.967	1.0541	509.269	4.61386e-11	0.211352	0.776159	0.110832	9.999e-05	1.15401e-07	4.76065e-07
ENSG00000170248	3	33839845	33911194	+	5566	1515	3_33912709_A_G	3	33912709	33912709	183	142.093	1.03543	297.136	1.17493e-05	0.0998755	0.538384	0.119478	0.0223978	0.0289313	0.0354307
ENSG00000163673	3	36753914	36781352	-	5415	-138806	3_36920158_C_T	3	36920158	36920158	183	150.278	1.02384	395.775	3.20091e-06	0.112066	-0.495325	0.103067	0.010099	0.00855179	0.0128759
ENSG00000168016	3	36868312	36986548	-	5629	0	3_36945591_T_C	3	36945591	36945591	183	170.043	1.01386	635.222	5.59512e-08	0.149245	-0.501624	0.0885331	0.00019998	9.17858e-05	0.000226306
ENSG00000093167	3	37094118	37225180	-	5570	0	3_37160677_T_C	3	37160677	37160677	183	162.037	1.04761	519.685	3.61373e-14	0.269717	0.685832	0.0834225	9.999e-05	1.90433e-10	1.1623e-09
ENSG00000060971	3	38144621	38178733	-	5080	0	3_38158982_G_A	3	38158982	38158982	183	161.555	1.01909	484.931	1.93716e-06	0.116744	-1.12467	0.228679	0.00209979	0.0033522	0.00572421
ENSG00000114742	3	39093490	39138155	+	6085	135209	3_39273364_G_A	3	39273364	39273364	183	157.069	1.04968	444.834	1.68144e-05	0.096497	0.462579	0.104633	0.0207979	0.0241926	0.0307041
ENSG00000114745	3	39138151	39149854	-	5968	239312	3_38898839_G_A	3	38898839	38898839	183	169.293	1.04942	554.948	2.44249e-05	0.0929702	0.524678	0.121145	0.0194981	0.0221443	0.0285823
ENSG00000168028	3	39448181	39454033	+	5965	-587	3_39447594_C_T	3	39447594	39447594	183	160.393	1.04351	478.738	1.42895e-07	0.14074	-0.516406	0.0943235	0.00019998	0.00028222	0.000631291
ENSG00000170011	3	39850406	40301812	+	6353	0	3_40089843_A_C	3	40089843	40089843	183	148.116	1.02776	374.718	3.61218e-05	0.0892661	-0.437602	0.103325	0.0638936	0.0673514	0.0698744
ENSG00000168032	3	40428648	40470110	+	5047	26216	3_40496326_C_T	3	40496326	40496326	183	165.361	1.03572	435.174	5.74808e-19	0.351874	0.966038	0.096918	9.999e-05	3.77367e-15	4.55003e-14
ENSG00000188846	3	40498784	40503861	+	4888	-194587	3_40304197_T_G	3	40304197	40304197	183	158.624	1.02485	368.474	3.03978e-06	0.112548	1.31512	0.272989	0.00269973	0.00443829	0.00730906
ENSG00000010282	3	42734156	42744319	-	5263	-14612	3_42758931_T_A	3	42758931	42758931	183	146.132	1.02821	356.742	2.53558e-09	0.176815	-0.591213	0.0942992	9.999e-05	2.69106e-05	7.29612e-05
ENSG00000144647	3	43120725	43147568	-	4986	3146	3_43117579_G_A	3	43117579	43117579	183	157.283	1.0082	476.775	8.61083e-08	0.145342	0.518243	0.0928982	0.00029997	0.000309853	0.000687401
ENSG00000163788	3	43328005	43466256	+	5048	-2170	3_43325835_G_C	3	43325835	43325835	183	166.219	1.04464	522.008	1.55286e-06	0.118799	-0.456764	0.0919598	0.0009999	0.00183427	0.00336464
ENSG00000163807	3	44779154	44803154	-	5080	-46948	3_44850102_A_T	3	44850102	44850102	183	156.98	1.01178	380.491	4.16745e-06	0.109601	-0.488864	0.103003	0.00659934	0.00721137	0.0111521
ENSG00000163808	3	44803210	44914868	+	5212	-53226	3_44749984_C_T	3	44749984	44749984	183	154.799	1.03059	374.162	7.34395e-06	0.104293	-1.87018	0.405149	0.0106989	0.0120569	0.0172596
ENSG00000011376	3	45429999	45590913	+	5955	0	3_45526812_A_G	3	45526812	45526812	183	153.691	1.01442	355.922	1.27975e-44	0.658995	-1.29491	0.068858	9.999e-05	1.10532e-35	1.49022e-33
ENSG00000211456	3	45730549	45786916	+	6301	21289	3_45808205_G_C	3	45808205	45808205	183	143.505	1.00647	303.068	8.68145e-07	0.124185	-0.729038	0.143119	0.0039996	0.00387851	0.00648846
ENSG00000160801	3	46919237	46945287	+	4486	0	3_46934290_G_T	3	46934290	46934290	183	114.893	0.915846	105.636	6.21604e-16	0.301029	3.19461	0.359847	9.999e-05	7.61191e-08	3.21162e-07
ENSG00000160796	3	47021174	47051193	+	4321	0	3_47045846_C_T	3	47045846	47045846	183	146.043	1.07992	202.631	7.14286e-12	0.226981	-0.847595	0.115628	9.999e-05	5.25654e-08	2.26619e-07
ENSG00000181555	3	47057920	47205457	-	4380	-729807	3_47935264_T_A	3	47935264	47935264	183	154.531	1.04741	244.502	3.38324e-05	0.0898865	1.14188	0.268594	0.0253975	0.0279895	0.034448
ENSG00000114650	3	47455204	47518616	-	3590	0	3_47477019_C_T	3	47477019	47477019	183	162.484	1.04162	240.114	2.23247e-19	0.358476	-0.858128	0.08486	9.999e-05	1.35007e-15	1.76407e-14
ENSG00000114646	3	47603730	47622282	-	3160	-391923	3_48014205_C_T	3	48014205	48014205	183	157.748	1.00814	209.733	1.04823e-13	0.261291	0.803151	0.0998265	9.999e-05	9.10924e-10	5.09791e-09
ENSG00000173473	3	47626763	47823596	-	3293	-481238	3_48304834_A_G	3	48304834	48304834	183	152.154	1.0464	211.853	0.000130179	0.0770802	-1.94864	0.498445	0.0867913	0.0863694	0.0841591
ENSG00000232112	3	48481668	48485616	+	2434	0	3_48483682_G_A	3	48483682	48483682	183	153.959	1.03892	152.767	4.03085e-08	0.152203	-0.542645	0.0946726	9.999e-05	4.98553e-05	0.000129036
ENSG00000008300	3	48673903	48700348	-	2490	210047	3_48463856_G_A	3	48463856	48463856	183	149.885	0.997509	134.207	1.55994e-05	0.0972046	-2.24354	0.505427	0.0129987	0.0125353	0.0178747
ENSG00000213672	3	48701365	48723797	-	2495	-16086	3_48739883_T_C	3	48739883	48739883	183	122.631	0.924889	77.265	6.66918e-30	0.506837	1.08837	0.0793621	9.999e-05	2.65713e-17	4.37851e-16
ENSG00000114302	3	48782031	48885279	-	2640	-314858	3_49200137_G_T	3	49200137	49200137	183	152.333	1.06781	139.451	7.33444e-05	0.0825425	-0.613612	0.151225	0.0293971	0.0318654	0.0382966
ENSG00000178467	3	49027320	49044587	+	2615	-99088	3_48928232_T_C	3	48928232	48928232	183	156.801	1.04268	145.139	1.46393e-11	0.221003	0.655323	0.0909491	9.999e-05	2.91208e-08	1.31269e-07
ENSG00000233276	3	49394610	49396033	-	2606	-140830	3_49536863_T_A	3	49536863	49536863	183	157.337	1.04346	146.785	3.2441e-19	0.355875	-0.832142	0.0827577	9.999e-05	3.55917e-15	4.30892e-14
ENSG00000145020	3	49454212	49460186	-	2596	-57482	3_49517668_A_G	3	49517668	49517668	183	136.267	0.951785	94.3404	2.89824e-22	0.403053	-1.00575	0.0904798	9.999e-05	2.69973e-14	2.8196e-13
ENSG00000164068	3	49726933	49758962	+	2782	30852	3_49789814_G_A	3	49789814	49789814	183	108.763	0.857653	53.3868	6.85999e-10	0.188229	-0.632873	0.0971547	0.0009999	0.000416479	0.000897108
ENSG00000176095	3	49761728	49823975	-	2836	-942939	3_50766914_C_G	3	50766914	50766914	183	135.32	1.04044	106.958	0.00014721	0.0759082	1.70818	0.440576	0.090491	0.100379	0.0935388
ENSG00000004534	3	49977441	50137478	+	3273	0	3_49993191_T_G	3	49993191	49993191	183	158.785	1.04903	154.087	7.57968e-34	0.553228	-1.05212	0.0698924	9.999e-05	1.04202e-28	6.8683e-27
ENSG00000012171	3	50304991	50314977	+	3274	765063	3_51080040_C_A	3	51080040	51080040	183	155.067	1.03619	143.511	0.000169975	0.0745368	0.603078	0.157088	0.0632937	0.0668604	0.0695597
ENSG00000090097	3	51991471	52002426	-	3075	42765	3_51948706_C_G	3	51948706	51948706	183	151.636	1.04397	185.459	0.000141641	0.0762758	-0.437063	0.112434	0.0807919	0.0835534	0.0822801
ENSG00000162244	3	52027617	52029958	-	3078	36687	3_51990930_G_C	3	51990930	51990930	183	155.014	1.03613	183.383	1.13353e-12	0.242121	-0.738278	0.0965557	9.999e-05	5.53096e-09	2.75721e-08
ENSG00000114841	3	52350336	52434507	+	3429	0	3_52352864_C_T	3	52352864	52352864	183	160.143	1.05863	249.025	1.09732e-06	0.122018	-0.653975	0.129678	0.00089991	0.000847978	0.00169487
ENSG00000168268	3	52558387	52569070	-	3447	0	3_52567463_T_C	3	52567463	52567463	183	151.726	1.02385	228.613	9.94362e-10	0.185002	1.40511	0.218008	9.999e-05	4.52693e-06	1.43454e-05
ENSG00000163939	3	52579369	52719933	-	3765	-97742	3_52817675_G_A	3	52817675	52817675	183	158.82	1.05388	305.56	2.2191e-05	0.093877	0.42405	0.0973881	0.0165983	0.0187864	0.0248371
ENSG00000163938	3	52715173	52728508	+	3665	0	3_52720080_A_C	3	52720080	52720080	183	162.752	1.03554	325.017	8.47371e-18	0.33273	-0.767528	0.0803477	9.999e-05	6.07578e-14	6.02721e-13
ENSG00000114904	3	52744801	52804965	-	3869	-4560	3_52809525_T_C	3	52809525	52809525	183	147.562	1.10578	274.56	7.45043e-19	0.350052	-0.867846	0.0874158	9.999e-05	2.22417e-14	2.36455e-13
ENSG00000163933	3	53122500	53164478	-	4302	0	3_53133526_A_G	3	53133526	53133526	183	160.768	1.05594	372.904	1.72609e-09	0.180187	-0.586253	0.092439	9.999e-05	3.1095e-06	1.0113e-05
ENSG00000163932	3	53190026	53226733	+	4448	3333	3_53230066_G_A	3	53230066	53230066	183	148.616	0.982792	306.652	5.19087e-16	0.302388	-1.39513	0.156644	9.999e-05	1.29029e-10	8.16019e-10
ENSG00000163931	3	53258724	53290068	-	4586	11274	3_53247450_C_T	3	53247450	53247450	183	159.142	1.03703	426.185	4.85869e-08	0.150519	0.693205	0.121736	9.999e-05	0.00011007	0.000266949
ENSG00000187672	3	55542337	56502391	-	8920	0	3_56480161_G_A	3	56480161	56480161	183	157.194	1.00578	777.849	6.16426e-06	0.105936	-0.469474	0.100821	0.020298	0.0210448	0.0274017
ENSG00000180376	3	56591190	56655846	+	6209	-13943	3_56577247_G_A	3	56577247	56577247	183	157.623	1.0528	441.439	2.13281e-29	0.500564	-1.11285	0.0821717	9.999e-05	4.47743e-24	1.68108e-22
ENSG00000168374	3	57557091	57583947	-	5889	258465	3_57298626_T_A	3	57298626	57298626	183	124.847	0.977849	189.562	2.50501e-05	0.0927312	0.459302	0.106201	0.10379	0.0969031	0.0910595
ENSG00000168297	3	58318608	58411748	+	5402	0	3_58408679_G_A	3	58408679	58408679	183	150.528	0.998761	321.995	1.16112e-10	0.203514	-0.613808	0.0897633	9.999e-05	1.67919e-06	5.80495e-06
ENSG00000168291	3	58413358	58419584	-	5137	35470	3_58377888_G_A	3	58377888	58377888	183	163.002	1.03755	393.626	3.80447e-20	0.370651	0.906496	0.0873179	9.999e-05	4.4512e-16	6.16949e-15
ENSG00000168309	3	58549845	58613337	-	5404	0	3_58560043_G_T	3	58560043	58560043	183	164.861	1.03704	479.001	1.43025e-05	0.098023	-0.410617	0.0920758	0.0139986	0.0153975	0.0210657
ENSG00000163618	3	62384023	62861054	-	8027	789254	3_61594769_T_C	3	61594769	61594769	183	157.409	1.06641	906.416	2.23058e-05	0.0938282	0.420647	0.0966342	0.0578942	0.060118	0.0638667
ENSG00000163636	3	63996226	64009658	-	6475	82573	3_63913653_G_A	3	63913653	63913653	183	163.038	1.0568	698.782	2.40303e-08	0.156852	-0.747824	0.128168	9.999e-05	5.61788e-05	0.000143896
ENSG00000144741	3	66119286	66438540	+	7771	0	3_66287056_G_A	3	66287056	66287056	183	159.196	1.04463	730.247	7.55979e-39	0.605869	-1.23632	0.0737116	9.999e-05	1.65493e-32	1.63623e-30
ENSG00000144749	3	66429222	66551687	-	7119	0	3_66484956_A_C	3	66484956	66484956	183	158.767	1.05765	668.522	6.03634e-05	0.0843938	0.396041	0.0964304	0.0967903	0.101608	0.0945356
ENSG00000172340	3	67410885	67705038	-	7583	0	3_67458562_A_C	3	67458562	67458562	183	163.038	1.04806	649.738	2.10011e-09	0.178469	-0.642587	0.101915	9.999e-05	5.78147e-06	1.79189e-05
ENSG00000163378	3	69024366	69063112	-	6225	0	3_69045948_C_T	3	69045948	69045948	183	165.2	1.03791	566.376	4.27014e-15	0.286341	0.790789	0.0922868	9.999e-05	2.04981e-11	1.48291e-10
ENSG00000144747	3	69068979	69101484	-	6199	-12521	3_69114005_A_G	3	69114005	69114005	183	160.054	1.06505	518.336	3.1832e-06	0.112118	-0.529546	0.110159	0.00319968	0.00480944	0.007851
ENSG00000144744	3	69103882	69129559	-	6125	-105728	3_69235287_C_T	3	69235287	69235287	183	131.067	1.03136	290.737	1.35734e-05	0.0985161	-1.28847	0.28812	0.060094	0.0594355	0.0632323
ENSG00000144746	3	69134096	69155217	+	6074	0	3_69150277_G_A	3	69150277	69150277	183	150.367	1.04294	404.287	3.82492e-08	0.152675	-1.30693	0.227597	9.999e-05	0.000174089	0.000407871
ENSG00000163412	3	71724568	71803924	-	5362	-8174	3_71812098_T_G	3	71812098	71812098	183	172.367	1.03237	1043.92	8.20115e-07	0.124711	0.497856	0.0974993	0.00149985	0.00143477	0.00269346
ENSG00000163320	3	88101095	88199035	-	6590	-45806	3_88244841_C_G	3	88244841	88244841	183	139.484	1.04389	218.865	3.61174e-13	0.251388	0.938603	0.119733	9.999e-05	2.29887e-08	1.04903e-07
ENSG00000044524	3	89156675	89531284	+	5598	-672843	3_88483832_C_T	3	88483832	88483832	183	142.415	0.990733	224.411	4.84594e-05	0.0864796	-4.01178	0.963859	0.0907909	0.0755337	0.0761861
ENSG00000080200	3	97595820	97663810	+	5311	0	3_97660106_A_C	3	97660106	97660106	183	152.887	1.0521	304.124	3.63929e-20	0.370954	-0.913145	0.0879014	9.999e-05	2.39852e-15	2.97667e-14
ENSG00000080822	3	98216757	98241910	-	6887	744201	3_97472556_G_A	3	97472556	97472556	183	145.542	1.03837	316.327	6.57564e-06	0.10533	-0.445365	0.0959502	0.0113989	0.0155279	0.0212246
ENSG00000057019	3	98514786	98620533	-	7346	0	3_98561873_G_C	3	98561873	98561873	183	106.619	0.885014	115.89	2.34439e-08	0.157073	0.994363	0.17028	0.00519948	0.00498483	0.00810437
ENSG00000168386	3	99548986	99833357	-	6347	-44484	3_99877841_G_A	3	99877841	99877841	183	139.43	1.01788	238.338	2.44283e-05	0.0929689	0.969311	0.22381	0.0479952	0.050559	0.0555419
ENSG00000114021	3	100053546	100075710	+	4989	0	3_100059666_T_C	3	100059666	100059666	183	160.733	1.06071	313.185	1.10801e-27	0.478655	-0.930595	0.0717937	9.999e-05	2.59308e-23	8.64195e-22
ENSG00000154174	3	100082276	100120242	-	5005	0	3_100091116_A_G	3	100091116	100091116	183	147.383	1.03272	258.659	2.78555e-10	0.196017	0.653666	0.0978604	9.999e-05	2.55103e-06	8.47324e-06
ENSG00000154175	3	100468001	100712359	-	5155	-79472	3_100791831_A_T	3	100791831	100791831	183	162.788	1.01496	341.152	8.38447e-06	0.103049	0.562911	0.122766	0.00809919	0.00835094	0.0126119
ENSG00000198919	3	108308530	108413693	+	5660	47282	3_108460975_T_A	3	108460975	108460975	183	155.014	1.02526	396.292	2.04216e-05	0.0946621	0.430764	0.0984763	0.030397	0.0313366	0.0378143
ENSG00000144834	3	111717512	111732734	+	6523	10995	3_111743729_G_C	3	111743729	111743729	183	151.1	0.991352	384.174	3.2891e-06	0.111812	0.436638	0.0909711	0.00859914	0.0095159	0.0140811
ENSG00000072858	3	113251144	113348425	+	5908	0	3_113320797_C_T	3	113320797	113320797	183	169.204	1.05375	602.603	1.74608e-21	0.391317	1.11102	0.10243	9.999e-05	4.26996e-18	7.86654e-17
ENSG00000178075	3	113547030	113666021	+	5588	-1005	3_113546025_C_T	3	113546025	113546025	183	147.097	1.03456	373.138	1.20045e-05	0.0996731	-0.492208	0.109354	0.0266973	0.0280496	0.0345076
ENSG00000151576	3	113724681	113807269	+	5069	-112526	3_113612155_T_G	3	113612155	113612155	183	143.273	1.01441	374.881	1.38176e-05	0.0983481	-0.46262	0.103546	0.039596	0.0420553	0.0479033
ENSG00000172020	3	115342172	115440337	+	5132	0	3_115412563_G_A	3	115412563	115412563	183	154.656	1.02269	444.14	1.51853e-07	0.140186	-0.618379	0.113209	0.00069993	0.000519545	0.00109838
ENSG00000144847	3	118619405	118864915	-	6605	0	3_118750705_T_C	3	118750705	118750705	183	158.981	1.06542	481.108	1.28295e-06	0.12057	0.560331	0.111867	0.00169983	0.00204803	0.0037018
ENSG00000163389	3	119187786	119213555	+	5808	3554	3_119217109_G_C	3	119217109	119217109	183	152.244	1.02651	369.678	8.5923e-20	0.365074	1.61282	0.157228	9.999e-05	1.63656e-14	1.78463e-13
ENSG00000113845	3	119217380	119243937	+	5815	-577319	3_118640061_A_C	3	118640061	118640061	183	146.579	1.05578	357.996	1.4176e-05	0.0981067	1.78333	0.3997	0.0256974	0.029315	0.0358266
ENSG00000144843	3	119298116	119308792	+	5835	0	3_119298580_T_G	3	119298580	119298580	183	128.404	0.969237	213.729	5.72893e-11	0.20952	-1.63099	0.234185	9.999e-05	1.28693e-05	3.70409e-05
ENSG00000180353	3	121350247	121379774	-	5998	-100264	3_121480038_G_A	3	121480038	121480038	183	138.001	0.99494	231.177	3.77541e-05	0.0888472	-0.608881	0.144139	0.0964904	0.0784142	0.0782585
ENSG00000173230	3	121382047	121468602	-	6211	-710001	3_122178603_G_A	3	122178603	122178603	183	71.9848	0.796033	52.11	7.88961e-08	0.146135	3.88899	0.69491	0.0822918	0.0821482	0.0811658
ENSG00000173226	3	121488611	121553926	-	6167	0	3_121498038_T_C	3	121498038	121498038	183	159.893	1.04122	371.216	1.13123e-30	0.51626	1.32032	0.0944769	9.999e-05	2.04728e-25	9.48818e-24
ENSG00000163406	3	121612937	121662949	+	6126	17732	3_121680681_A_C	3	121680681	121680681	183	149.134	1.05286	296.362	4.72797e-06	0.10842	0.569214	0.120663	0.00749925	0.00821652	0.0124405
ENSG00000160124	3	122078439	122102078	-	5753	8616	3_122069823_G_A	3	122069823	122069823	183	160.054	1.06899	433.15	7.91834e-08	0.146102	-0.557823	0.0996884	0.00019998	0.000121456	0.000292649
ENSG00000206527	3	123209668	123304032	-	5339	-3717	3_123307749_T_G	3	123307749	123307749	183	155.371	1.01343	463.751	2.38256e-05	0.0932051	0.672027	0.154951	0.0431957	0.0428667	0.0486161
ENSG00000175455	3	123616153	123680564	-	5673	48051	3_123568102_T_C	3	123568102	123568102	183	162.001	1.01802	540.072	2.77354e-05	0.0917679	0.405795	0.0943701	0.0382962	0.0399059	0.0458068
ENSG00000114491	3	124449214	124464040	+	6257	11765	3_124475805_T_G	3	124475805	124475805	183	158.874	1.06044	509.645	3.17547e-09	0.174836	0.762451	0.122445	9.999e-05	8.83088e-06	2.62698e-05
ENSG00000144909	3	125247703	125313934	-	8255	-1729	3_125315663_C_T	3	125315663	125315663	183	156.587	1.04597	594.247	1.15368e-09	0.183707	0.826727	0.128824	9.999e-05	6.24283e-06	1.91853e-05
ENSG00000159685	3	126423064	126679249	+	7905	0	3_126679121_G_C	3	126679121	126679121	183	140.306	1.01087	450.531	2.87381e-10	0.195749	1.54341	0.231261	9.999e-05	1.35633e-05	3.88302e-05
ENSG00000175792	3	127783622	127872757	-	5504	-118770	3_127991527_A_G	3	127991527	127991527	183	166.344	1.02678	530.61	1.55166e-05	0.0972548	0.611964	0.137825	0.0160984	0.0177708	0.0237539
ENSG00000132394	3	127872298	128127485	+	5753	0	3_127878817_T_C	3	127878817	127878817	183	169.025	1.01645	583.924	2.04233e-07	0.137482	-0.603224	0.11169	0.00039996	0.000302998	0.000673705
ENSG00000163902	3	128338818	128399918	-	5101	0	3_128377313_C_T	3	128377313	128377313	183	160.411	1.03777	446.628	7.17834e-07	0.125941	-0.546221	0.106373	0.00119988	0.00120047	0.0023002
ENSG00000075785	3	128444966	128533639	+	5028	120997	3_128654636_C_T	3	128654636	128654636	183	162.162	1.06053	437.049	0.000104617	0.0791629	-0.778853	0.196363	0.0887911	0.0918188	0.0877605
ENSG00000177646	3	128598440	128634910	+	4789	33336	3_128668246_G_A	3	128668246	128668246	183	151.172	1.03343	321.24	6.83502e-07	0.126393	-1.01309	0.196887	0.00159984	0.00165004	0.00305504
ENSG00000172780	3	128806413	128841644	-	5057	-805565	3_129647209_T_C	3	129647209	129647209	183	146.972	0.991371	311.787	5.82948e-05	0.0847251	-0.504302	0.122528	0.0974903	0.0963657	0.090711
ENSG00000163913	3	129158969	129239198	+	5627	-32096	3_129126873_G_C	3	129126873	129126873	183	157.802	1.03178	446.525	1.20365e-21	0.393767	-1.1566	0.106086	9.999e-05	1.00445e-16	1.52912e-15
ENSG00000004399	3	129274019	129325661	-	5398	0	3_129320301_G_A	3	129320301	129320301	183	109.514	0.983642	161.989	5.82642e-09	0.169477	1.00699	0.164786	0.00039996	0.00124107	0.00236273
ENSG00000196455	3	130397780	130465673	-	5247	-289068	3_130754741_C_T	3	130754741	130754741	183	134.712	0.988955	256.132	9.4323e-06	0.101942	-3.92905	0.86206	0.0442956	0.0380851	0.0441094
ENSG00000017260	3	130569440	130735556	+	6251	13177	3_130748733_A_G	3	130748733	130748733	183	122.649	0.957039	218.038	1.49509e-05	0.097605	-0.405576	0.091161	0.10119	0.0938705	0.0890119
ENSG00000196353	3	131252400	132004254	-	8225	0	3_131655004_C_T	3	131655004	131655004	183	141.432	1.02302	367.574	1.80214e-06	0.117416	-0.426932	0.0865263	0.009999	0.00886299	0.0132904
ENSG00000138246	3	132136371	132257876	+	7264	0	3_132181820_G_T	3	132181820	132181820	183	161.358	1.02141	530.447	4.86096e-08	0.150515	1.16522	0.204631	9.999e-05	0.000131341	0.000314677
ENSG00000240303	3	132276983	132379567	-	7300	272846	3_132004137_C_G	3	132004137	132004137	183	156.569	1.02599	517.63	1.44284e-05	0.0979404	0.822611	0.184546	0.0261974	0.0278541	0.0343098
ENSG00000182923	3	134204586	134293859	+	5850	34474	3_134328333_A_G	3	134328333	134328333	183	157.98	1.03723	626.913	1.82134e-07	0.138528	0.518639	0.0956076	0.00059994	0.000595498	0.00123778
ENSG00000114054	3	135969149	136056738	+	4059	54920	3_136111658_G_T	3	136111658	136111658	183	133.837	0.958738	165.263	5.79731e-17	0.318713	0.86248	0.0932155	9.999e-05	3.61734e-10	2.12463e-09
ENSG00000158092	3	136581051	136668665	+	4646	-25618	3_136555433_A_G	3	136555433	136555433	183	126.456	0.930575	149.616	1.12406e-05	0.100292	0.546593	0.12102	0.0590941	0.0498101	0.0549022
ENSG00000158234	3	138327449	138352218	+	4381	0	3_138327951_T_C	3	138327951	138327951	183	149.885	0.98358	278.916	1.27928e-15	0.295562	0.847384	0.0967056	9.999e-05	1.90181e-10	1.1623e-09
ENSG00000184432	3	139074443	139108574	-	4873	23612	3_139050831_C_T	3	139050831	139050831	183	163.753	1.0524	464.663	3.91089e-05	0.088513	0.494611	0.11733	0.0352965	0.0378911	0.0439401
ENSG00000114115	3	139236277	139258671	-	5098	0	3_139255563_T_G	3	139255563	139255563	183	151.315	1.02109	384.509	9.7746e-07	0.123088	1.04622	0.206427	0.00279972	0.00288403	0.00502014
ENSG00000155903	3	141205890	141334184	+	5629	0	3_141263990_G_A	3	141263990	141263990	183	127.439	0.94491	221.558	1.95846e-05	0.0950574	0.464106	0.105855	0.0965903	0.0924075	0.0881318
ENSG00000114127	3	142025450	142166904	-	5666	0	3_142133144_A_C	3	142133144	142133144	183	157.033	1.0174	494.729	8.53357e-08	0.145424	1.04028	0.186416	0.00039996	0.000301524	0.00067093
ENSG00000120756	3	142315230	142432506	+	6099	-54668	3_142260562_A_G	3	142260562	142260562	183	134.909	0.986945	310.568	6.08605e-08	0.148485	0.543129	0.0961463	0.00129987	0.00114308	0.00220879
ENSG00000163714	3	142683340	142779567	+	5892	382029	3_143161596_C_T	3	143161596	143161596	183	154.12	1.03761	483.762	5.75891e-05	0.0848408	1.27091	0.308558	0.089991	0.0927685	0.0882774
ENSG00000114698	3	145910127	145968966	-	7386	0	3_145944228_A_G	3	145944228	145944228	183	162.716	1.05732	510.227	5.46649e-10	0.190198	0.714106	0.108924	9.999e-05	1.16677e-06	4.14462e-06
ENSG00000071794	3	148747915	148804341	-	6307	-16664	3_148821005_G_A	3	148821005	148821005	183	167.22	1.05758	674.537	1.73399e-20	0.375985	0.853029	0.0812364	9.999e-05	6.47636e-17	1.01103e-15
ENSG00000114744	3	149456258	149470286	-	6139	0	3_149465450_G_A	3	149465450	149465450	183	159.035	1.04159	640.223	4.07718e-09	0.172633	0.607946	0.0983847	9.999e-05	1.71368e-05	4.7772e-05
ENSG00000144895	3	150264466	150302029	+	5469	0	3_150264707_A_C	3	150264707	150264707	183	129.887	1.0041	303.244	4.22256e-08	0.151784	1.05727	0.184756	0.00029997	0.00115522	0.00222789
ENSG00000198843	3	150320663	150348222	+	5420	0	3_150346471_T_C	3	150346471	150346471	183	159.285	1.02918	539.479	3.4611e-12	0.232973	0.68119	0.0913681	9.999e-05	2.79613e-08	1.26427e-07
ENSG00000114790	3	153838793	153975616	+	6103	-32937	3_153805856_C_T	3	153805856	153805856	183	134.659	1.07013	297.65	3.7316e-07	0.131962	-0.799725	0.151621	0.00109989	0.00256913	0.00455148
ENSG00000114805	3	155093370	155462856	-	6376	0	3_155310977_G_C	3	155310977	155310977	183	149.706	1.04114	417.445	1.00607e-07	0.14393	1.17573	0.211964	0.00049995	0.000444148	0.00094981
ENSG00000169359	3	155538814	155572218	-	5598	0	3_155567389_A_G	3	155567389	155567389	183	154.245	1.02263	410.954	6.55842e-21	0.382524	-1.14697	0.107722	9.999e-05	1.39425e-15	1.81381e-14
ENSG00000163655	3	155588326	155661815	+	5744	0	3_155647120_T_C	3	155647120	155647120	183	139.966	0.982471	267.689	1.98198e-10	0.19894	-1.32903	0.197142	9.999e-05	8.83898e-06	2.62698e-05
ENSG00000169282	3	155755491	156256545	+	7072	0	3_156230647_C_A	3	156230647	156230647	183	52.6125	0.91097	49.4276	1.07247e-09	0.184344	-1.57104	0.244287	0.0630937	0.0721372	0.0736037
ENSG00000168827	3	158362068	158410364	+	5716	-9696	3_158352372_C_T	3	158352372	158352372	183	155.014	1.01645	289.692	8.1898e-30	0.505734	-0.923078	0.0674577	9.999e-05	2.10469e-23	7.19661e-22
ENSG00000114200	3	165490693	165555260	-	7055	0	3_165502709_A_T	3	165502709	165502709	183	124.133	0.966018	152.371	2.61216e-06	0.113961	-0.650215	0.134023	0.0219978	0.0193418	0.0254976
ENSG00000075651	3	171318196	171528740	-	6373	0	3_171516306_T_A	3	171516306	171516306	183	127.85	0.932887	322.805	2.46467e-07	0.135764	0.501829	0.0935954	0.00739926	0.0076539	0.0117454
ENSG00000144959	3	172348040	172429008	-	5656	-611192	3_173040200_C_A	3	173040200	173040200	183	140.342	1.00852	454.884	4.56838e-06	0.108742	-1.86779	0.39528	0.0226977	0.0260598	0.0324636
ENSG00000177565	3	176737144	176915261	-	6841	30542	3_176706602_C_A	3	176706602	176706602	183	159.535	1.03205	618.604	1.00732e-07	0.143919	-0.502065	0.0905175	9.999e-05	0.000316	0.000699468
ENSG00000171109	3	179065481	179112719	+	5309	-31877	3_179033604_G_A	3	179033604	179033604	183	158.91	1.01987	443.6	5.45412e-15	0.284454	0.81888	0.096008	9.999e-05	9.22991e-11	5.99055e-10
ENSG00000114450	3	179116991	179169378	-	5269	60852	3_179056139_A_G	3	179056139	179056139	183	150.421	1.02375	359.733	2.71441e-05	0.0919718	0.478209	0.111074	0.0418958	0.0461805	0.051689
ENSG00000136521	3	179322479	179345435	+	4932	0	3_179331178_A_G	3	179331178	179331178	183	158.606	1.04265	405.332	5.90798e-08	0.148753	-0.552464	0.0976952	0.00019998	0.000124167	0.000298453
ENSG00000058056	3	179370544	179507189	+	5172	0	3_179371154_C_T	3	179371154	179371154	183	145.221	1.0284	321.965	3.31936e-13	0.252068	-0.977799	0.124508	9.999e-05	1.73985e-08	8.05081e-08
ENSG00000163728	3	180319919	180335616	+	4001	0	3_180325754_G_A	3	180325754	180325754	183	150.886	1.01746	272.031	7.60504e-10	0.187334	0.962121	0.148133	9.999e-05	5.10666e-06	1.60115e-05
ENSG00000078070	3	182733007	182833863	-	5013	0	3_182815929_G_A	3	182815929	182815929	183	149.581	1.06665	385.947	1.0925e-10	0.204033	0.633717	0.0925265	9.999e-05	8.54202e-07	3.07855e-06
ENSG00000053524	3	182895832	183146566	-	5666	0	3_183132444_T_C	3	183132444	183132444	183	140.092	0.993679	342.854	3.05431e-05	0.0908551	-0.396408	0.0926956	0.0789921	0.088714	0.0857674
ENSG00000114796	3	183353357	183402265	+	5946	0	3_183368891_C_T	3	183368891	183368891	183	149.116	0.999819	447.016	2.17587e-38	0.601305	1.31428	0.0791108	9.999e-05	6.35252e-29	4.48624e-27
ENSG00000114770	3	183637723	183735803	-	5950	0	3_183670642_A_G	3	183670642	183670642	183	124.311	0.975035	298.762	1.43652e-05	0.0979817	0.452574	0.101508	0.110789	0.106947	0.0981787
ENSG00000145191	3	183852827	184402546	+	7224	-11113	3_183841714_C_G	3	183841714	183841714	183	162.913	1.0473	743.389	3.35933e-07	0.132927	-0.690053	0.13028	0.00069993	0.00078364	0.00158335
ENSG00000161204	3	183903812	183911800	+	5918	149271	3_184061071_G_A	3	184061071	184061071	183	156.426	1.05116	620.063	2.53275e-07	0.135514	1.78133	0.332587	0.00039996	0.00080943	0.0016288
ENSG00000145198	3	183948218	183960117	+	5938	0	3_183953972_G_A	3	183953972	183953972	183	165.844	1.02388	704.151	3.22982e-16	0.305953	-0.858152	0.0955445	9.999e-05	2.91645e-12	2.37651e-11
ENSG00000163882	3	184079507	184086384	+	5815	911557	3_184997941_C_T	3	184997941	184997941	183	162.681	1.05968	630.427	2.0202e-06	0.116354	1.04437	0.212754	0.0019998	0.0033359	0.00569966
ENSG00000177383	3	184428157	184429836	-	5467	67581	3_184360576_C_T	3	184360576	184360576	183	145.882	0.978971	409.255	1.98976e-10	0.198907	2.06444	0.306262	9.999e-05	7.23748e-06	2.18825e-05
ENSG00000156931	3	184529932	184770402	+	6058	0	3_184550501_A_G	3	184550501	184550501	183	165.093	1.04413	720.227	1.54443e-08	0.160808	0.614521	0.103774	9.999e-05	3.57384e-05	9.49853e-05
ENSG00000073803	3	185000730	185206885	+	5886	352547	3_185559432_C_T	3	185559432	185559432	183	167.792	1.04113	792.293	3.69106e-06	0.110735	0.452241	0.0947364	0.00519948	0.00594308	0.00942661
ENSG00000163904	3	185300285	185351339	+	5169	0	3_185308602_A_T	3	185308602	185308602	183	147.24	1.01288	456.509	1.16329e-07	0.142611	-0.512005	0.0928028	0.00079992	0.000836388	0.00167509
ENSG00000156976	3	186500995	186507689	+	6137	55480	3_186563169_A_C	3	186563169	186563169	183	168.882	1.03847	931.63	1.57741e-05	0.0970995	0.462777	0.104318	0.0257974	0.0265602	0.0329762
ENSG00000163918	3	186507670	186524847	-	6154	9134	3_186498536_G_C	3	186498536	186498536	183	161.126	1.04946	859.449	2.80427e-09	0.175929	-0.699293	0.111878	9.999e-05	1.22145e-05	3.54149e-05
ENSG00000152492	3	191046867	191116459	+	8149	0	3_191096051_C_T	3	191096051	191096051	183	146.793	1.07192	496.65	4.58344e-06	0.108711	-0.503681	0.106611	0.0116988	0.0146461	0.0202149
ENSG00000114279	3	191857185	192485553	-	9098	0	3_191863719_A_G	3	191863719	191863719	183	157.212	0.989778	774.738	4.49686e-10	0.191887	-0.52734	0.0799979	9.999e-05	6.63624e-06	2.02925e-05
ENSG00000041802	3	194361518	194393206	-	8063	0	3_194369579_C_A	3	194369579	194369579	183	154.496	1.02941	873.369	2.36866e-26	0.461019	1.34415	0.107435	9.999e-05	4.1535e-20	8.79978e-19
ENSG00000173950	3	194789009	194991896	-	8928	657	3_194788352_G_A	3	194788352	194788352	183	101.633	0.849722	220.365	3.79218e-10	0.193359	-0.80114	0.12096	0.00029997	0.00217866	0.00391406
ENSG00000114331	3	194995466	195163807	-	8550	0	3_195076877_C_G	3	195076877	195076877	183	163.002	1.04488	941.959	6.76509e-42	0.63488	-1.05112	0.0589248	9.999e-05	4.77652e-36	7.45665e-34
ENSG00000061938	3	195590236	195638816	-	7751	0	3_195591398_C_G	3	195591398	195591398	183	134.569	1.03045	479.68	2.05658e-06	0.116188	0.938877	0.191418	0.0144986	0.0196595	0.0257944
ENSG00000163961	3	196195655	196230639	-	7038	484473	3_195711182_A_C	3	195711182	195711182	183	160.089	1.05187	877.961	4.36853e-07	0.130515	-0.522881	0.099765	0.00079992	0.00143429	0.00269346
ENSG00000180370	3	196466729	196559518	+	7068	620052	3_197179570_T_C	3	197179570	197179570	183	160	1.05499	849.553	4.65432e-05	0.0868624	-0.898232	0.215286	0.0986901	0.0976366	0.0915283
ENSG00000114503	3	196662274	196669468	-	6673	61782	3_196600492_G_A	3	196600492	196600492	183	160.84	1.06919	809.62	3.18283e-07	0.133422	-0.483684	0.0911228	0.00069993	0.000820155	0.00164703
ENSG00000270170	3	196669495	196670411	+	6638	0	3_196670092_C_A	3	196670092	196670092	183	168.078	1.0195	892.287	9.21956e-22	0.395516	-0.927131	0.0847277	9.999e-05	1.73895e-17	2.93062e-16
ENSG00000163975	3	196715493	196756687	-	6700	-966047	3_197722734_T_A	3	197722734	197722734	183	149.438	0.991321	592.918	3.20334e-05	0.090404	0.821398	0.192601	0.09989	0.0993641	0.0927972
ENSG00000161267	3	197236655	197300194	-	5305	0	3_197267312_G_A	3	197267312	197267312	183	154.174	1.03484	570.244	1.87279e-06	0.117059	2.51124	0.509832	0.0059994	0.00574054	0.00915923
ENSG00000122068	3	197464051	197514467	+	4401	-5608	3_197458443_C_T	3	197458443	197458443	183	163.753	1.06396	545.746	9.05169e-08	0.14489	1.66078	0.298249	0.00019998	0.000133694	0.000319798
ENSG00000186001	3	197518098	197615307	+	4157	-666601	3_196851497_C_T	3	196851497	196851497	183	151.583	1.02668	405.103	1.22647e-05	0.0994713	0.542586	0.120682	0.020398	0.0248737	0.0313415
ENSG00000114473	3	197615947	197687013	-	3866	8060	3_197607887_A_G	3	197607887	197607887	183	147.454	1.01773	343.993	4.94163e-15	0.285215	1.26968	0.148583	9.999e-05	5.03962e-10	2.8691e-09
ENSG00000145214	4	952676	980683	-	6136	-6593	4_987276_T_C	4	987276	987276	183	150.171	1.02691	440.071	1.46013e-08	0.16131	-0.627541	0.105776	0.00019998	9.82945e-05	0.00024135
ENSG00000090316	4	1283640	1333935	+	6342	0	4_1312920_T_C	4	1312920	1312920	183	143.88	0.997023	386.533	6.27198e-08	0.148212	0.528631	0.0936807	0.00069993	0.000640028	0.00131832
ENSG00000185818	4	2061240	2070816	+	5917	196750	4_2267566_A_T	4	2267566	2267566	183	148.741	1.07323	436.69	3.3679e-05	0.0899295	0.535811	0.126001	0.0575942	0.062671	0.0660115
ENSG00000125388	4	2965336	3042474	+	6585	0	4_2965676_C_T	4	2965676	2965676	183	166.112	1.04609	859.811	1.08782e-06	0.122098	-0.495065	0.0981306	0.00159984	0.00219757	0.00394565
ENSG00000197386	4	3076409	3245676	+	7554	48649	4_3294325_G_C	4	3294325	3294325	183	153.799	1.0414	795.383	9.57984e-06	0.101796	-0.836485	0.183677	0.0319968	0.0333088	0.0396776
ENSG00000159788	4	3294756	3441640	+	7860	901600	4_4343240_C_T	4	4343240	4343240	183	163.967	1.05471	983.23	4.26087e-05	0.0877003	-0.373214	0.0889818	0.0846915	0.0862733	0.0840983
ENSG00000163956	4	3508104	3534286	-	7252	0	4_3509259_C_T	4	3509259	3509259	183	169.615	1.03529	987.329	1.11737e-21	0.394255	0.8962	0.0821174	9.999e-05	8.46487e-18	1.51251e-16
ENSG00000168824	4	4349868	4420785	+	8833	0	4_4388874_C_G	4	4388874	4388874	183	166.523	1.05454	1396.22	4.79482e-06	0.108289	-0.905651	0.192112	0.0122988	0.0139662	0.0194393
ENSG00000168818	4	4417470	4544073	-	9191	0	4_4467673_A_G	4	4467673	4467673	183	155.675	1.05458	1087.01	1.6238e-09	0.180722	-0.745679	0.117365	0.00019998	1.6026e-05	4.50139e-05
ENSG00000109501	4	6271577	6304992	+	8653	0	4_6304799_G_C	4	6304799	6304799	183	154.782	0.999659	966.44	4.25006e-09	0.172266	0.593592	0.0961851	9.999e-05	6.42701e-05	0.000163212
ENSG00000074211	4	6322306	6565327	-	9990	0	4_6323818_T_C	4	6323818	6323818	183	171.151	1.03459	1786.57	5.68528e-17	0.318857	-0.70447	0.0761129	9.999e-05	3.86947e-13	3.55207e-12
ENSG00000109519	4	7060634	7069924	-	8826	0	4_7066052_T_G	4	7066052	7066052	183	150.046	0.984045	988.489	5.99649e-08	0.148619	-0.745786	0.131951	0.00149985	0.00103707	0.00202239
ENSG00000087008	4	8368010	8442450	-	8521	1745	4_8366265_C_T	4	8366265	8366265	183	161.251	1.05499	1200.12	2.50726e-10	0.196922	0.681017	0.101663	9.999e-05	1.69701e-06	5.85972e-06
ENSG00000048342	4	15471490	15603180	+	7366	0	4_15563615_C_T	4	15563615	15563615	183	158.302	1.02506	654.088	4.03194e-05	0.088224	0.43592	0.103593	0.0774923	0.078452	0.0782699
ENSG00000004468	4	15779899	15854853	+	6687	-49501	4_15730398_A_G	4	15730398	15730398	183	161.537	1.04354	685.489	4.63458e-09	0.171501	-0.62282	0.101193	9.999e-05	1.57125e-05	4.41752e-05
ENSG00000169762	4	16162129	16229033	-	6568	0	4_16220845_A_T	4	16220845	16220845	183	168.864	1.05498	736.987	3.03427e-09	0.175236	-0.656636	0.105306	9.999e-05	4.67484e-06	1.47668e-05
ENSG00000145147	4	20254884	20622184	+	8440	0	4_20405531_C_A	4	20405531	20405531	183	155.353	1.03612	548.933	3.90929e-06	0.110199	-0.480182	0.100865	0.00909909	0.0096832	0.014275
ENSG00000185774	4	20730240	21950422	-	10527	3386	4_20726854_C_T	4	20726854	20726854	183	126.992	0.944763	389.078	2.9905e-27	0.473001	-0.997475	0.0778307	9.999e-05	6.78102e-16	9.14235e-15
ENSG00000109610	4	24791535	24802464	+	6218	-389	4_24791146_G_A	4	24791146	24791146	183	155.443	1.0188	678.744	1.40559e-06	0.119723	0.536437	0.107526	0.00489951	0.00535583	0.00863898
ENSG00000053900	4	25378836	25420120	+	5988	0	4_25394339_A_G	4	25394339	25394339	183	160.75	1.03445	739.456	6.98172e-15	0.282546	-0.70185	0.0826745	9.999e-05	1.01233e-10	6.51339e-10
ENSG00000168214	4	26165078	26436541	+	6108	0	4_26431246_A_G	4	26431246	26431246	183	139.555	1.00388	513.662	1.43018e-05	0.0980235	-0.861839	0.193256	0.0722928	0.0742765	0.0752687
ENSG00000109689	4	26859301	27027003	+	6186	6738	4_27033741_C_T	4	27033741	27033741	183	162.788	1.09212	700.397	2.47697e-06	0.114457	-0.508276	0.10451	0.00269973	0.00374791	0.00630554
ENSG00000174145	4	37245843	37451087	+	8751	-600296	4_36645547_G_C	4	36645547	36645547	183	156.998	1.0383	661.616	1.68623e-05	0.0964702	-0.685724	0.155131	0.0373963	0.0381825	0.0441877
ENSG00000169299	4	37828256	37864558	+	8027	0	4_37852564_A_T	4	37852564	37852564	183	149.367	1.03073	575.526	1.26898e-11	0.222197	-0.675206	0.0933848	9.999e-05	3.49068e-07	1.34289e-06
ENSG00000065882	4	37892709	38140796	+	8859	0	4_38016395_T_G	4	38016395	38016395	183	160.625	1.02869	864.699	1.80234e-07	0.138623	-0.551712	0.101663	0.00039996	0.000709538	0.00145042
ENSG00000163682	4	39455745	39460568	-	6434	0	4_39457153_C_T	4	39457153	39457153	183	157.766	1.04512	546.656	1.94652e-40	0.62127	-1.34544	0.0776538	9.999e-05	8.78905e-34	1.00266e-31
ENSG00000121897	4	39460621	39479273	+	6470	0	4_39466779_A_G	4	39466779	39466779	183	148.259	1.02368	493.786	1.04805e-08	0.164265	-1.09746	0.18299	9.999e-05	0.00010334	0.000251656
ENSG00000121892	4	39824484	39979576	-	6597	0	4_39830157_C_T	4	39830157	39830157	183	157.909	1.06259	641.828	2.92654e-05	0.0912597	-0.484734	0.113073	0.0492951	0.0529364	0.0576412
ENSG00000064042	4	41361625	41702061	+	7599	6596	4_41708657_A_C	4	41708657	41708657	183	161.465	1.04265	791.06	1.51209e-05	0.0974984	-0.728215	0.163779	0.0276972	0.0320124	0.0384421
ENSG00000014824	4	41992490	42092474	+	7399	0	4_42086449_T_C	4	42086449	42086449	183	158.91	1.04611	538.848	2.74852e-10	0.196132	-0.772426	0.115598	9.999e-05	1.18102e-06	4.19022e-06
ENSG00000124406	4	42410391	42659122	-	7883	-246332	4_42905454_A_G	4	42905454	42905454	183	148.223	1.02119	411.404	5.14946e-05	0.0859029	2.0021	0.482785	0.0972903	0.0993534	0.0927972
ENSG00000151806	4	44680445	44702943	+	6565	5143	4_44708086_G_C	4	44708086	44708086	183	152.923	1.06016	356.929	1.76808e-08	0.1596	0.579268	0.0982609	9.999e-05	5.23154e-05	0.000134816
ENSG00000163281	4	44684218	44728612	-	6627	86737	4_44597481_A_C	4	44597481	44597481	183	161.072	1.01613	412.197	3.35563e-08	0.153853	0.487337	0.0844837	9.999e-05	7.84018e-05	0.000196574
ENSG00000151834	4	46250445	46477247	-	5267	0	4_46335655_A_C	4	46335655	46335655	183	113.75	0.913952	135.662	8.25293e-08	0.145727	0.592815	0.106101	0.0039996	0.00551325	0.00883595
ENSG00000163288	4	46995741	47428461	+	6321	0	4_47407213_G_A	4	47407213	47407213	183	145.024	1.02441	363.106	5.88099e-08	0.148794	-0.571245	0.101	0.00059994	0.000417141	0.000897882
ENSG00000170448	4	47849258	47916653	-	5178	-5171	4_47921824_C_A	4	47921824	47921824	183	133.211	0.970701	216.742	1.29942e-06	0.120452	-0.528378	0.105546	0.0112989	0.00924428	0.0137648
ENSG00000109171	4	48343340	48428229	+	4415	0	4_48359772_A_G	4	48359772	48359772	183	153.066	1.02632	336.303	9.92049e-09	0.164754	-0.652062	0.108531	9.999e-05	4.10041e-05	0.000108109
ENSG00000145247	4	48887037	48908954	-	3307	-15280	4_48924234_T_C	4	48924234	48924234	183	159.374	1.02734	394.329	5.9697e-05	0.0844993	-0.389523	0.0947785	0.060494	0.0630563	0.0663231
ENSG00000128039	4	56212277	56239263	+	6589	-7412	4_56204865_C_A	4	56204865	56204865	183	150.778	1.0401	479.455	1.19257e-07	0.142385	0.655256	0.118877	0.00059994	0.000547153	0.00114693
ENSG00000134851	4	56262125	56319564	+	6665	0	4_56302079_C_T	4	56302079	56302079	183	164.253	1.04178	635.619	1.2189e-16	0.313221	-0.788073	0.0862629	9.999e-05	8.92909e-13	7.90584e-12
ENSG00000090989	4	56719783	56771200	+	7081	-49826	4_56669957_C_T	4	56669957	56669957	183	163.413	1.01939	681.797	1.29529e-06	0.120481	0.678107	0.135436	0.00339966	0.00289963	0.00504138
ENSG00000174799	4	56815038	56899529	+	7226	3722	4_56903251_C_T	4	56903251	56903251	183	165.665	1.05316	720.596	5.16246e-07	0.128979	0.554071	0.106437	0.00079992	0.000884071	0.00175989
ENSG00000109265	4	57036362	57194791	+	7809	-117034	4_56919328_C_T	4	56919328	56919328	183	161.876	1.03396	701.096	3.1813e-06	0.112123	-0.657449	0.136762	0.00589941	0.00691085	0.0107546
ENSG00000157426	4	57204457	57253666	-	7335	-29649	4_57283315_G_A	4	57283315	57283315	183	166.112	1.02372	785.36	2.05719e-26	0.461844	0.952339	0.0759928	9.999e-05	1.02477e-21	2.7139e-20
ENSG00000128050	4	57301908	57327534	+	7359	849971	4_58177505_C_T	4	58177505	58177505	183	159.321	1.0396	648.288	4.64411e-05	0.0868833	2.78187	0.666663	0.0789921	0.080245	0.0796035
ENSG00000163453	4	57896940	57976551	-	7843	0	4_57944982_A_T	4	57944982	57944982	183	162.573	1.01955	742.376	2.1602e-29	0.500495	1.06621	0.0787388	9.999e-05	7.27978e-24	2.63324e-22
ENSG00000033178	4	68478371	68566897	-	5953	0	4_68502552_C_T	4	68502552	68502552	183	160.822	1.01003	453.62	2.34961e-09	0.177484	-0.67796	0.107888	9.999e-05	8.77555e-06	2.61599e-05
ENSG00000083896	4	69176106	69215807	-	7116	-272578	4_69488385_C_A	4	69488385	69488385	183	151.207	1.03924	370.595	4.67842e-05	0.0868134	-1.76244	0.422547	0.0644936	0.0684342	0.0707503
ENSG00000132463	4	71681500	71705662	-	5999	0	4_71691975_A_G	4	71691975	71691975	183	155.443	1.03607	366.893	5.88698e-05	0.0846318	1.18506	0.288103	0.0667933	0.0678594	0.0702295
ENSG00000173542	4	71768044	71888166	+	6392	-2705	4_71765339_A_G	4	71765339	71765339	183	156.89	1.05088	417.964	8.91926e-06	0.102468	0.657864	0.143927	0.0114989	0.0129074	0.0182569
ENSG00000156136	4	71858256	71896631	+	6207	-116223	4_71742033_G_A	4	71742033	71742033	183	155.139	1.00796	345.294	2.18429e-06	0.115627	0.980175	0.200385	0.00329967	0.00429433	0.00710396
ENSG00000080493	4	72053004	72437804	+	6707	285914	4_72723718_C_T	4	72723718	72723718	183	153.727	1.04684	394.675	8.19986e-05	0.0814816	0.43393	0.107698	0.0990901	0.101342	0.0943177
ENSG00000163743	4	76404248	76439974	-	6614	104812	4_76299436_A_T	4	76299436	76299436	183	156.104	1.07084	421.207	2.02876e-14	0.274247	0.932884	0.112183	9.999e-05	1.49462e-10	9.2939e-10
ENSG00000138768	4	76649778	76735382	+	6865	-7800	4_76641978_C_T	4	76641978	76641978	183	156.354	1.07186	478.98	7.61031e-09	0.16711	-0.607288	0.100222	9.999e-05	2.11697e-05	5.81941e-05
ENSG00000138744	4	76831810	76862204	-	6760	0	4_76859705_C_G	4	76859705	76859705	183	165.862	1.02995	522.833	1.27384e-28	0.490767	0.976659	0.0735424	9.999e-05	4.70227e-24	1.74342e-22
ENSG00000156219	4	76932338	77033955	+	6984	0	4_76947304_T_C	4	76947304	76947304	183	149.956	0.99878	411.086	3.10426e-07	0.133651	0.671499	0.126381	0.00169983	0.00150995	0.00281873
ENSG00000138760	4	77079891	77135046	-	6774	60310	4_77019581_A_G	4	77019581	77019581	183	165.111	1.04029	530.889	6.74524e-10	0.188376	0.690154	0.105897	9.999e-05	1.41999e-06	4.96678e-06
ENSG00000138758	4	77870857	77961537	+	6849	0	4_77922864_T_C	4	77922864	77922864	183	159.017	1.04622	526.721	1.6168e-08	0.160399	0.570782	0.0965339	9.999e-05	4.67581e-05	0.000121657
ENSG00000169288	4	78783675	78873944	+	6296	-40274	4_78743401_A_G	4	78743401	78743401	183	144.845	1.05173	324.887	9.99203e-06	0.1014	0.499083	0.109828	0.0156984	0.0222319	0.0286704
ENSG00000138756	4	79697497	79837526	+	5951	-435950	4_79261547_C_T	4	79261547	79261547	183	166.058	1.05274	440.035	2.15015e-05	0.0941753	0.397693	0.091175	0.0180982	0.0180877	0.024069
ENSG00000138669	4	82009838	82136218	-	5939	227180	4_81782658_A_G	4	81782658	81782658	183	149.027	1.04141	419.172	6.02928e-06	0.106143	0.608487	0.130531	0.0161984	0.0154078	0.0210701
ENSG00000145284	4	83550693	83720010	-	6584	0	4_83680409_G_C	4	83680409	83680409	183	137.018	0.950787	336.862	2.45424e-05	0.0929248	1.72032	0.39732	0.111889	0.097666	0.0915283
ENSG00000163624	4	85504133	85572491	+	5206	761237	4_86333728_G_A	4	86333728	86333728	183	105.976	0.880304	110.733	5.33074e-06	0.107297	0.485666	0.103555	0.0882912	0.0852723	0.0834464
ENSG00000163629	4	87515469	87736324	+	6294	0	4_87713749_T_A	4	87713749	87713749	183	111.945	0.91168	152.27	5.77493e-13	0.247598	-0.99774	0.128571	9.999e-05	8.75652e-06	2.61295e-05
ENSG00000198189	4	88257763	88312538	-	5997	0	4_88285448_C_A	4	88285448	88285448	183	152.869	1.04458	403.377	1.56046e-11	0.220469	0.791572	0.110029	9.999e-05	1.46659e-07	5.9265e-07
ENSG00000170502	4	88343735	88380606	+	5843	-14548	4_88329187_C_A	4	88329187	88329187	183	142.79	1.05846	338.169	3.43687e-05	0.0897375	-0.574263	0.135202	0.0672933	0.0695508	0.0716549
ENSG00000152583	4	88394488	88452213	-	5831	-13188	4_88465401_G_A	4	88465401	88465401	183	114.268	0.90202	165.532	5.40954e-06	0.10716	-0.458962	0.0979315	0.080492	0.0733946	0.0746044
ENSG00000118785	4	88896820	88904562	+	5675	171993	4_89076555_C_T	4	89076555	89076555	183	112.177	0.883531	161.113	1.2141e-06	0.121081	2.74092	0.545892	0.0526947	0.0378007	0.0438657
ENSG00000163644	4	89178773	89205921	-	6238	-835	4_89206756_A_G	4	89206756	89206756	183	159.696	1.0571	548.956	4.93292e-10	0.191087	-0.542877	0.082568	9.999e-05	1.62531e-06	5.645e-06
ENSG00000177432	4	89617067	89619386	-	6236	1893	4_89615174_T_C	4	89615174	89615174	183	150.564	1.03375	442.702	5.43876e-06	0.107109	-0.663719	0.141659	0.0145985	0.0140701	0.0195564
ENSG00000185477	4	90157538	90229161	-	5940	0	4_90206392_G_A	4	90206392	90206392	183	143.273	0.981856	318.797	1.46869e-12	0.240007	-0.732421	0.0963447	9.999e-05	1.65118e-07	6.6094e-07
ENSG00000152208	4	93225551	94695707	+	9180	0	4_93515372_A_G	4	93515372	93515372	183	117.324	0.935291	240.698	4.57663e-07	0.130087	0.504202	0.0963829	0.0156984	0.0177336	0.0237149
ENSG00000163110	4	95373038	95589377	+	7126	0	4_95581895_G_T	4	95581895	95581895	183	137.911	0.98851	360.437	6.28938e-12	0.228036	0.635549	0.086441	9.999e-05	1.04717e-06	3.7287e-06
ENSG00000197894	4	99992133	100009952	-	6387	-56132	4_100066084_T_C	4	100066084	100066084	183	154.728	1.03378	404.161	3.56644e-07	0.132378	-0.626502	0.118564	0.0009999	0.000909421	0.00180069
ENSG00000164031	4	100817406	100867883	-	7013	445927	4_100371479_G_C	4	100371479	100371479	183	132.157	0.993707	243.314	3.11222e-05	0.0906773	-1.37768	0.322501	0.0949905	0.095209	0.0898788
ENSG00000109320	4	103422487	103538459	+	5564	0	4_103432974_G_A	4	103432974	103432974	183	149.67	1.04313	342.923	2.18655e-07	0.136859	-0.490185	0.0909997	0.00059994	0.000695517	0.00142372
ENSG00000109323	4	103552661	103682151	-	5584	15219	4_103537442_C_T	4	103537442	103537442	183	163.145	1.06297	404.399	3.30977e-06	0.111754	0.487359	0.101569	0.00279972	0.00316326	0.005436
ENSG00000145354	4	103790136	103810399	+	5211	-63118	4_103727018_A_T	4	103727018	103727018	183	156.712	1.04368	333.455	5.90833e-16	0.301412	-0.743286	0.0836489	9.999e-05	7.98814e-12	6.15419e-11
ENSG00000164039	4	104000593	104021040	-	5277	0	4_104020422_T_C	4	104020422	104020422	183	157.552	1.04662	369.041	1.46726e-14	0.276777	0.796633	0.0951926	9.999e-05	1.27829e-10	8.10157e-10
ENSG00000138778	4	104026964	104119566	-	5410	15723	4_104011241_T_A	4	104011241	104011241	183	158.999	1.04694	383.537	5.192e-08	0.14992	0.689997	0.121457	9.999e-05	9.67967e-05	0.000238067
ENSG00000138777	4	106290235	106395238	-	5258	0	4_106293125_A_G	4	106293125	106293125	183	167.559	1.02072	427.825	1.35973e-14	0.277371	-0.842272	0.100497	9.999e-05	4.55857e-11	3.10134e-10
ENSG00000145348	4	106962757	107242652	-	5972	0	4_106978715_G_A	4	106978715	106978715	183	167.327	1.04771	502.346	8.74666e-08	0.145201	-0.545702	0.0978764	0.00019998	0.00010103	0.000246841
ENSG00000164022	4	107236702	107270383	+	5370	330622	4_107601005_A_C	4	107601005	107601005	183	102.723	0.886454	105.599	2.29376e-07	0.136421	-2.41086	0.448391	0.0358964	0.0196626	0.0257944
ENSG00000138801	4	108511434	108641608	-	5488	0	4_108598858_C_T	4	108598858	108598858	183	152.816	1.06352	417.062	2.319e-05	0.0934608	-0.552816	0.127272	0.0332967	0.0360417	0.0422209
ENSG00000005059	4	110481362	110609874	+	6083	0	4_110602036_A_G	4	110602036	110602036	183	156.747	1.049	546.499	1.9306e-06	0.116776	0.629203	0.127916	0.00289971	0.00438538	0.00723441
ENSG00000138792	4	111286890	111486441	+	6090	0	4_111337478_G_A	4	111337478	111337478	183	163.324	1.01914	603.807	4.29015e-07	0.130681	0.522483	0.0996161	0.00079992	0.000942389	0.00185359
ENSG00000138658	4	113460493	113558151	-	5353	0	4_113494607_G_A	4	113494607	113494607	183	142.629	1.01049	352.297	9.22611e-13	0.243797	-0.733118	0.095445	9.999e-05	8.67973e-08	3.62605e-07
ENSG00000174720	4	113558121	113578748	+	5158	-75403	4_113482718_G_A	4	113482718	113482718	183	154.496	1.02912	406.524	2.41218e-05	0.0930883	0.435198	0.100415	0.0368963	0.037579	0.0436425
ENSG00000145388	4	119606524	119636588	+	6788	14977	4_119651565_C_T	4	119651565	119651565	183	154.21	1.03922	339.731	2.85366e-08	0.15531	-0.620745	0.107013	9.999e-05	8.23139e-05	0.000205169
ENSG00000172403	4	119809997	119982402	+	7230	119968	4_120102370_C_T	4	120102370	120102370	183	134.033	1.00199	251.096	8.59477e-06	0.102816	-0.976444	0.213222	0.0318968	0.0345375	0.0409112
ENSG00000164111	4	122589111	122618268	-	6511	0	4_122609158_C_T	4	122609158	122609158	183	99.4884	0.831808	102.984	2.79243e-30	0.511483	-1.26169	0.091149	9.999e-05	1.07576e-12	9.35722e-12
ENSG00000138686	4	122745596	122791652	-	6357	-54376	4_122846028_C_A	4	122846028	122846028	183	138.948	1.01424	308.817	2.31132e-09	0.177628	0.61972	0.0985709	9.999e-05	5.22582e-05	0.000134785
ENSG00000138688	4	123073489	123283913	+	6920	-43902	4_123029587_C_T	4	123029587	123029587	183	132.032	0.977648	252.55	2.78629e-08	0.155524	-0.633778	0.109171	0.00079992	0.000725217	0.00147703
ENSG00000170917	4	123809853	123844123	-	5562	0	4_123810328_T_C	4	123810328	123810328	183	154.335	1.05594	353.605	5.59319e-10	0.189999	0.906666	0.138385	9.999e-05	2.15138e-06	7.24314e-06
ENSG00000145375	4	123844230	124240605	+	6789	0	4_124183966_A_G	4	124183966	124183966	183	136.696	1.02737	295.173	3.40494e-05	0.0898259	0.645727	0.151944	0.090191	0.0893551	0.0861066
ENSG00000151458	4	125585208	125633887	-	6635	0	4_125589157_C_T	4	125589157	125589157	183	143.684	1.03433	369.474	7.46327e-08	0.146639	-0.686669	0.122452	0.00039996	0.000535217	0.00112509
ENSG00000196159	4	126237555	126414087	+	7365	0	4_126273995_A_T	4	126273995	126273995	183	122.042	0.938825	242.739	4.85891e-07	0.129537	0.472538	0.0905505	0.0154985	0.0132093	0.0185776
ENSG00000164040	4	129190398	129209984	-	4357	831361	4_128359037_C_T	4	128359037	128359037	183	152.762	1.0137	328.586	6.9012e-05	0.0831213	0.695486	0.170751	0.0843916	0.0839508	0.0825071
ENSG00000151466	4	129786077	130014764	-	5798	-132907	4_130147671_T_A	4	130147671	130147671	183	144.631	1.0193	340.595	1.17065e-05	0.0999098	-0.767641	0.170322	0.0306969	0.0305363	0.0370142
ENSG00000153132	4	141309610	141349122	-	5365	27672	4_141281938_G_T	4	141281938	141281938	183	72.235	0.849192	74.4123	4.10499e-12	0.231566	-1.19979	0.161565	0.00029997	0.00305975	0.00528569
ENSG00000179387	4	141445313	141474924	+	5443	12824	4_141487748_T_C	4	141487748	141487748	183	164.807	1.05522	746.337	1.62488e-09	0.180716	-0.843117	0.132703	9.999e-05	3.98328e-06	1.27452e-05
ENSG00000170185	4	144106071	144144983	+	5723	-634293	4_143471778_T_A	4	143471778	143471778	183	163.002	1.05605	384.429	2.16436e-05	0.094113	0.586414	0.13449	0.0163984	0.0184097	0.0244293
ENSG00000153147	4	144434617	144478639	+	5741	-146018	4_144288599_C_A	4	144288599	144288599	183	149.724	1.01533	287.978	8.17526e-06	0.103286	-0.645491	0.140595	0.0154985	0.0146403	0.0202149
ENSG00000151611	4	146539416	146581187	+	4229	0	4_146551746_G_A	4	146551746	146551746	183	136.946	1.03619	296.602	2.50908e-11	0.216487	-1.2774	0.179642	9.999e-05	1.44935e-06	5.0635e-06
ENSG00000164167	4	147096838	147121152	+	4881	-41220	4_147055618_A_G	4	147055618	147055618	183	147.973	1.04093	363.984	1.6145e-10	0.200697	0.671739	0.0990969	9.999e-05	1.92697e-06	6.53957e-06
ENSG00000198589	4	151185595	151936879	-	6312	0	4_151539354_T_C	4	151539354	151539354	183	147.883	1.02123	328.042	1.93329e-06	0.116763	1.64795	0.335046	0.00479952	0.00548936	0.0088106
ENSG00000109686	4	152023904	152246784	-	5272	-330613	4_152577397_C_T	4	152577397	152577397	183	147.454	1.06738	298.391	1.36188e-05	0.0984846	2.43389	0.54435	0.0168983	0.0212938	0.0276894
ENSG00000059691	4	152591657	152682175	-	4881	0	4_152679722_A_G	4	152679722	152679722	183	147.222	0.99969	290.446	1.03792e-10	0.20447	-0.646936	0.0943298	9.999e-05	2.01062e-06	6.80011e-06
ENSG00000164144	4	153701090	153839615	+	6213	0	4_153705431_G_C	4	153705431	153705431	183	160	1.04935	620.763	2.18039e-06	0.115644	0.490299	0.100228	0.00389961	0.00448312	0.00736289
ENSG00000109654	4	154073495	154260472	+	6142	95161	4_154355633_G_A	4	154355633	154355633	183	159.875	1.06661	680.107	2.0448e-06	0.116241	-0.53874	0.109809	0.00349965	0.00426111	0.00705294
ENSG00000164114	4	156263811	156298122	-	6525	-730487	4_157028609_G_T	4	157028609	157028609	183	53.5061	0.847933	52.6073	4.36778e-10	0.192139	-2.4768	0.375427	0.0640936	0.0684649	0.0707574
ENSG00000164116	4	156587864	156653501	+	7127	0	4_156646340_T_A	4	156646340	156646340	183	163.449	1.04817	651.684	1.09309e-07	0.143177	0.680945	0.123139	0.00029997	0.000226708	0.000518057
ENSG00000171503	4	159593278	159630775	+	5279	-62565	4_159530713_G_C	4	159530713	159530713	183	144.381	1.0318	285.653	8.34915e-14	0.263099	-1.09226	0.135128	9.999e-05	5.33009e-09	2.67505e-08
ENSG00000198498	4	164415595	164441691	+	6321	532045	4_164973736_C_T	4	164973736	164973736	183	135.356	1.00712	268.613	2.71493e-05	0.09197	-1.13179	0.262887	0.0739926	0.0781755	0.0780779
ENSG00000145416	4	164445451	165305202	-	9629	0	4_164469656_C_G	4	164469656	164469656	183	163.127	1.07046	872.341	8.75798e-14	0.26272	-0.714509	0.0884815	9.999e-05	3.89383e-10	2.278e-09
ENSG00000052802	4	166248776	166264312	+	7531	-828868	4_165419908_G_C	4	165419908	165419908	183	160.447	1.02985	699.974	5.29882e-05	0.0856315	0.492473	0.11896	0.0960904	0.0944973	0.0894062
ENSG00000109472	4	166282347	166419472	+	8054	0	4_166350523_C_T	4	166350523	166350523	183	159.625	0.997807	691.691	1.13806e-06	0.12168	0.539743	0.107196	0.00419958	0.00386416	0.0064681
ENSG00000145439	4	169784922	169931426	-	6258	-7020	4_169938446_G_A	4	169938446	169938446	183	164.307	1.07872	608.322	3.05884e-10	0.195211	0.783883	0.117656	9.999e-05	5.0077e-07	1.86366e-06
ENSG00000137601	4	170314427	170533780	-	6667	0	4_170533736_G_T	4	170533736	170533736	183	165.111	1.04018	594.133	7.84291e-16	0.299273	1.10916	0.125461	9.999e-05	4.21582e-12	3.36144e-11
ENSG00000109572	4	170533785	170644824	+	6341	-857532	4_169676253_G_A	4	169676253	169676253	183	117.324	0.933181	199.058	1.83512e-07	0.138459	-5.08147	0.937005	0.0224978	0.00863657	0.0129969
ENSG00000056050	4	170650617	170679104	-	6096	714714	4_169935903_A_C	4	169935903	169935903	183	71.2699	0.831248	59.2794	1.35798e-08	0.161957	-3.76318	0.632795	0.0711929	0.0474249	0.0527435
ENSG00000109576	4	170981374	171012850	-	6550	12336	4_170969038_A_T	4	170969038	170969038	183	143.112	1.03738	266.644	3.37631e-09	0.174295	-0.699044	0.112473	9.999e-05	3.12338e-05	8.36124e-05
ENSG00000164106	4	174305853	174327531	-	5106	-3132	4_174330663_C_A	4	174330663	174330663	183	165.522	1.03492	565.594	5.20074e-33	0.543767	1.07971	0.0731086	9.999e-05	3.43016e-28	2.07637e-26
ENSG00000150627	4	176986986	177103978	+	6576	0	4_177068706_G_A	4	177068706	177068706	183	160.071	1.02356	571.71	3.21525e-06	0.112024	-0.490963	0.102181	0.00619938	0.00671117	0.0104824
ENSG00000129128	4	177241116	177253396	+	6365	0	4_177253006_T_C	4	177253006	177253006	183	160.715	1.02923	623.63	2.20278e-06	0.115549	-0.546026	0.111671	0.00389961	0.00485171	0.00791565
ENSG00000129187	4	183811214	183839089	-	7545	0	4_183827068_A_C	4	183827068	183827068	183	164.11	1.03761	1063.3	4.27653e-05	0.0876655	1.33862	0.319224	0.0942906	0.0972722	0.0913324
ENSG00000151718	4	184020447	184241930	+	8302	-980787	4_183039660_C_T	4	183039660	183039660	183	170.544	1.0158	1321.12	2.04509e-05	0.0946486	-1.5823	0.361756	0.0474953	0.0478659	0.0531145
ENSG00000164305	4	185548851	185570663	-	7248	-926036	4_186496699_T_A	4	186496699	186496699	183	171.402	1.02348	1160.57	3.09592e-05	0.090727	-0.915958	0.214353	0.0563944	0.0577457	0.0619232
ENSG00000151729	4	186064396	186071536	+	7754	1714	4_186073250_A_G	4	186073250	186073250	183	161.09	1.05824	1018.33	1.16641e-08	0.163313	-0.578077	0.0967235	9.999e-05	5.03708e-05	0.000130257
ENSG00000109762	4	186125392	186291339	+	8382	0	4_186159925_C_G	4	186159925	186159925	183	145.775	1.00137	737.485	8.66479e-06	0.10274	0.645736	0.141065	0.050395	0.0516858	0.0565433
ENSG00000109775	4	186320695	186347139	-	7770	0	4_186347055_G_A	4	186347055	186347055	183	151.297	1.03303	795.655	1.64003e-32	0.53803	1.22015	0.0835781	9.999e-05	4.89129e-25	2.13354e-23
ENSG00000145476	4	187112675	187134610	+	7861	0	4_187120753_A_G	4	187120753	187120753	183	162.216	1.04988	1050.37	2.41607e-33	0.547557	-1.22055	0.0820156	9.999e-05	5.05527e-28	2.94008e-26
ENSG00000083857	4	187508938	187647876	-	8161	0	4_187647832_C_G	4	187647832	187647832	183	151.297	1.02547	850.782	1.59397e-06	0.118556	0.47235	0.0952081	0.0121988	0.00959702	0.0141762
ENSG00000164366	5	196987	218330	-	4604	0	5_203042_T_G	5	203042	203042	183	142.933	1.01015	293.739	1.60496e-30	0.514416	1.52745	0.109702	9.999e-05	6.2606e-22	1.73547e-20
ENSG00000073578	5	218357	256815	+	4767	0	5_250776_G_T	5	250776	250776	183	99.5956	0.828498	113.262	1.21608e-11	0.222552	-0.940807	0.129985	0.00049995	0.00036902	0.000807098
ENSG00000249915	5	271737	353971	+	5034	-69714	5_202023_A_C	5	202023	202023	183	159.911	1.04734	520.808	5.24247e-07	0.128837	-0.523223	0.100575	0.0009999	0.00102576	0.00200297
ENSG00000180104	5	443274	472052	+	5437	0	5_448951_C_T	5	448951	448951	183	127.189	0.938367	276.279	6.0487e-10	0.189321	-1.07611	0.164611	0.00039996	0.000128399	0.000308126
ENSG00000171368	5	660884	693510	-	6508	-9994	5_703504_G_C	5	703504	703504	183	159.535	1.02834	699.241	1.01477e-09	0.184825	-0.632076	0.0981269	9.999e-05	5.90675e-06	1.82563e-05
ENSG00000113504	5	1050500	1112150	-	8438	-197604	5_1309754_G_A	5	1309754	1309754	183	167.041	1.02099	1088.95	5.23272e-05	0.0857507	1.7518	0.422837	0.109189	0.108349	0.0991283
ENSG00000153395	5	1456596	1524092	-	8726	-46456	5_1570548_G_C	5	1570548	1570548	183	163.342	1.02842	1253.81	6.03518e-06	0.106134	1.57932	0.338807	0.0190981	0.0210825	0.0274387
ENSG00000037474	5	6599353	6633404	-	7636	0	5_6602544_T_C	5	6602544	6602544	183	169.686	1.02803	876.002	1.51671e-60	0.771402	-1.36579	0.0549608	9.999e-05	8.45124e-55	1.25336e-51
ENSG00000150753	5	10250034	10266524	+	6893	0	5_10264222_A_T	5	10264222	10264222	183	154.549	1.03091	695.538	3.00675e-06	0.11265	0.705576	0.146387	0.00959904	0.0105954	0.0154159
ENSG00000164237	5	10275988	10308138	-	6990	-1566	5_10309704_T_C	5	10309704	10309704	183	144.47	0.998799	570.347	1.05041e-06	0.122422	-0.546201	0.108103	0.010099	0.00828929	0.0125251
ENSG00000112977	5	10679343	10761384	-	6832	0	5_10761009_C_G	5	10761009	10761009	183	162.43	1.02654	886.006	1.33975e-06	0.120168	-0.490453	0.0981016	0.00319968	0.00400385	0.00666543
ENSG00000039139	5	13690441	13944652	-	6688	-86901	5_14031553_C_T	5	14031553	14031553	183	157.569	1.03833	499.758	3.27719e-20	0.371668	0.814956	0.0783296	9.999e-05	1.82414e-15	2.32214e-14
ENSG00000154122	5	14704911	14871887	-	5907	139103	5_14565808_T_G	5	14565808	14565808	183	157.123	1.04928	527.544	2.65273e-08	0.155965	0.963578	0.165702	9.999e-05	8.50821e-05	0.000210829
ENSG00000113100	5	26880710	27121257	-	7002	0	5_26992816_A_T	5	26992816	26992816	183	161.179	1.03797	527.341	8.88522e-05	0.0807178	0.37272	0.0929817	0.10309	0.106063	0.0976695
ENSG00000113361	5	31193858	31329253	+	6969	-18003	5_31175855_C_T	5	31175855	31175855	183	152.083	0.996155	690.298	4.93156e-06	0.108026	-0.672601	0.142871	0.020498	0.0218168	0.0282448
ENSG00000150712	5	32227101	32313115	-	6950	306919	5_31920182_T_G	5	31920182	31920182	183	169.865	1.02138	943.896	1.89944e-05	0.0953464	0.60584	0.13795	0.0308969	0.0324626	0.0388882
ENSG00000113407	5	33440803	33469644	+	6515	1207	5_33470851_C_G	5	33470851	33470851	183	144.345	0.997897	424.105	3.81894e-05	0.0887386	-0.486036	0.115135	0.106889	0.103496	0.0957515
ENSG00000242110	5	33986284	34008220	-	6860	0	5_34004707_C_T	5	34004707	34004707	183	149.76	1.00352	428.949	4.17389e-53	0.724429	1.13853	0.0519086	9.999e-05	2.86165e-41	7.71631e-39
ENSG00000039560	5	34656343	34832732	+	7392	-127593	5_34528750_C_T	5	34528750	34528750	183	157.337	1.04839	559.088	1.83793e-05	0.0956571	-0.776281	0.176442	0.0309969	0.0328303	0.0392653
ENSG00000113456	5	34905370	34919094	-	6946	30427	5_34874943_T_C	5	34874943	34874943	183	145.489	1.05683	417.959	4.52051e-05	0.0871392	0.825107	0.197415	0.0915908	0.0942181	0.0892559
ENSG00000152582	5	35617947	35814713	+	6970	0	5_35708044_G_A	5	35708044	35708044	183	161.858	1.03098	605.14	2.51152e-21	0.388914	-0.878038	0.0813602	9.999e-05	9.59356e-17	1.47438e-15
ENSG00000152620	5	36192695	36242381	-	5579	0	5_36242212_T_C	5	36242212	36242212	183	148.026	1.07562	367.687	1.72697e-05	0.0962449	0.450556	0.102061	0.0274973	0.0305091	0.0370115
ENSG00000113594	5	38475066	38608456	-	6239	-662339	5_39270795_C_T	5	39270795	39270795	183	132.264	0.984616	320.222	3.53971e-07	0.132447	1.79538	0.33967	0.00639936	0.00527808	0.0085315
ENSG00000164327	5	38938022	39074510	-	6623	22169	5_38915853_T_C	5	38915853	38915853	183	162.466	1.06553	570.965	9.7293e-06	0.101651	-0.540724	0.118828	0.0119988	0.0130278	0.0183658
ENSG00000145592	5	40825365	40835437	-	6763	7540	5_40817825_T_C	5	40817825	40817825	183	154.013	1.03905	356.988	1.99508e-05	0.0948824	-0.466415	0.106489	0.0264974	0.0276403	0.0340748
ENSG00000182836	5	41307057	41510730	-	6336	0	5_41438677_A_G	5	41438677	41438677	183	143.38	0.997573	267.271	7.16554e-08	0.147007	-0.711172	0.126635	0.00049995	0.000510683	0.00108041
ENSG00000164588	5	45259350	45696253	-	4872	937193	5_44322157_G_A	5	44322157	44322157	183	134.087	0.982108	145.7	4.10585e-05	0.0880518	-3.94295	0.938018	0.0748925	0.067121	0.0697643
ENSG00000213949	5	52083731	52255040	+	7304	-25124	5_52058607_T_C	5	52058607	52058607	183	133.729	0.993169	305.604	3.02203e-06	0.112602	1.67116	0.3468	0.0171983	0.0206278	0.0269652
ENSG00000164171	5	52285157	52390609	+	7207	21523	5_52412132_T_A	5	52412132	52412132	183	152.708	1.05992	469.387	1.40902e-05	0.098164	0.704135	0.157768	0.0248975	0.0268548	0.0332307
ENSG00000134352	5	55230924	55290821	-	6483	3004	5_55227920_G_A	5	55227920	55227920	183	148.938	0.997546	428.329	8.79073e-07	0.124069	1.19258	0.234243	0.00369963	0.00400452	0.00666543
ENSG00000152932	5	57878049	58155213	+	7222	0	5_57924769_A_G	5	57924769	57924769	183	152.959	1.04647	571.636	3.79691e-05	0.0887934	2.09147	0.495273	0.0816918	0.0796246	0.0792
ENSG00000113448	5	58264866	59817947	-	9857	9195	5_58255671_C_T	5	58255671	58255671	183	142.862	1.02548	525.717	3.14988e-09	0.174907	-0.803332	0.128979	9.999e-05	6.87976e-05	0.000174113
ENSG00000164182	5	60240957	60448853	+	5186	0	5_60318015_A_G	5	60318015	60318015	183	166.076	1.03226	386.993	6.68798e-06	0.105171	-0.465423	0.100356	0.00659934	0.00580099	0.00924573
ENSG00000113593	5	64859064	64883376	+	5051	-109	5_64858955_A_C	5	64858955	64858955	183	164.182	1.05267	468.021	8.83579e-09	0.165784	-0.613184	0.10168	9.999e-05	1.33705e-05	3.83542e-05
ENSG00000113597	5	64920544	64962060	+	5194	2190	5_64964250_G_C	5	64964250	64964250	183	128.833	0.939435	214.127	4.6875e-11	0.211218	-0.740779	0.105822	9.999e-05	1.53686e-05	4.33315e-05
ENSG00000197860	5	64961756	65018862	-	5299	0	5_64965900_T_C	5	64965900	64965900	183	165.522	1.04404	478.819	5.99493e-16	0.301303	-0.90926	0.102354	9.999e-05	2.18831e-12	1.83354e-11
ENSG00000112851	5	65222304	65378377	+	5858	256441	5_65634818_T_C	5	65634818	65634818	183	158.123	1.03441	490.487	3.23316e-05	0.0903163	1.33277	0.312675	0.0463954	0.0476907	0.0529756
ENSG00000069020	5	65892177	66465423	+	7675	0	5_65924820_A_G	5	65924820	65924820	183	146.454	1.03723	526.36	6.93901e-06	0.104825	-0.48678	0.105154	0.0256974	0.0260303	0.0324468
ENSG00000183323	5	68576003	68628636	-	3032	0	5_68595006_G_T	5	68595006	68595006	183	163.181	1.05085	327.886	2.30335e-05	0.0935248	-2.18812	0.503572	0.0150985	0.0167387	0.0225984
ENSG00000172062	5	70220769	70249769	+	1768	421713	5_70671482_A_G	5	70671482	70671482	183	129.351	0.941164	102.739	2.5516e-05	0.0925569	-1.64953	0.381805	0.0518948	0.0501969	0.0552464
ENSG00000131844	5	70883116	70954531	+	3287	-169554	5_70713562_A_G	5	70713562	70713562	183	162.395	1.02997	337.63	7.14878e-15	0.282363	0.985649	0.116157	9.999e-05	3.83584e-11	2.67705e-10
ENSG00000131711	5	71403062	71505395	+	4408	-663386	5_70739676_T_C	5	70739676	70739676	183	154.192	1.03713	330.118	4.20253e-06	0.109523	2.54934	0.537355	0.00609939	0.00653667	0.0102452
ENSG00000113048	5	71515237	71616473	-	4731	0	5_71515616_A_G	5	71515616	71515616	183	162.019	1.04879	442.854	1.43351e-26	0.463951	-0.963921	0.0765917	9.999e-05	4.65933e-22	1.31619e-20
ENSG00000214944	5	72921984	73237818	+	6537	0	5_73028655_C_T	5	73028655	73028655	183	143.88	1.0432	466.919	1.5694e-05	0.0971476	-0.447218	0.100783	0.0454955	0.0508591	0.0558095
ENSG00000049860	5	73935849	74018472	+	6050	0	5_73968469_C_T	5	73968469	73968469	183	168.542	1.02194	620.401	1.37677e-09	0.182164	-0.637791	0.0998974	9.999e-05	2.86347e-06	9.37454e-06
ENSG00000164347	5	74017030	74063196	-	6009	0	5_74030338_G_A	5	74030338	74030338	183	145.935	0.9924	370.817	8.2028e-30	0.505726	-1.26682	0.0925796	9.999e-05	2.30406e-21	5.84109e-20
ENSG00000122012	5	75378998	75649764	+	6629	0	5_75407381_T_C	5	75407381	75407381	183	121.345	0.956914	296.302	1.38712e-07	0.14101	0.787021	0.143592	0.00189981	0.00685389	0.0106716
ENSG00000164253	5	76721796	76916436	-	6526	0	5_76729193_G_C	5	76729193	76729193	183	168.238	1.04551	704.26	3.90623e-18	0.338296	-0.828527	0.0856574	9.999e-05	1.48178e-14	1.62782e-13
ENSG00000171530	5	76986992	77164604	-	6366	6313	5_76980679_T_C	5	76980679	76980679	183	145.489	1.00579	459.76	2.51038e-07	0.135596	-0.54266	0.101283	0.00219978	0.0018987	0.00346355
ENSG00000113273	5	78073033	78281910	-	6096	0	5_78138713_A_C	5	78138713	78138713	183	167.148	1.04355	672.073	1.00694e-19	0.363982	-0.908499	0.0887755	9.999e-05	5.80305e-16	8.00578e-15
ENSG00000145692	5	78407603	78428108	+	5531	0	5_78411324_C_T	5	78411324	78411324	183	114.161	0.928508	179.809	1.05384e-17	0.331155	-0.849742	0.0892707	9.999e-05	1.04047e-08	5.00996e-08
ENSG00000177034	5	79275585	79287082	-	5985	1339	5_79274246_C_G	5	79274246	79274246	183	164.611	1.04013	592.387	6.07243e-07	0.127484	-0.508264	0.098293	0.00079992	0.000996739	0.00195402
ENSG00000164300	5	79407051	79551898	-	6348	764260	5_78642791_T_A	5	78642791	78642791	183	154.335	1.04031	581.019	3.71563e-05	0.0889985	2.05315	0.485583	0.0752925	0.0755671	0.0761861
ENSG00000039319	5	79703833	79775169	+	6274	-34136	5_79669697_T_C	5	79669697	79669697	183	156.872	1.04038	598.224	1.03104e-09	0.184687	0.589134	0.0915024	9.999e-05	5.88991e-06	1.8236e-05
ENSG00000113318	5	79950468	80172279	+	6543	0	5_79989367_C_T	5	79989367	79989367	183	100.632	0.840234	150.607	1.58052e-11	0.220362	-0.855819	0.118996	9.999e-05	0.000421173	0.000905903
ENSG00000131730	5	80529105	80562216	+	5501	454925	5_81017141_A_G	5	81017141	81017141	183	167.166	1.02264	571.703	9.18506e-05	0.0804019	-1.6114	0.40285	0.0938906	0.0947857	0.089619
ENSG00000186468	5	81569178	81574396	-	5112	0	5_81569293_A_C	5	81569293	81569293	183	149.903	1.01834	382.566	2.09573e-53	0.726492	-1.35713	0.0615553	9.999e-05	3.26468e-42	9.68336e-40
ENSG00000174695	5	82348666	82373682	-	5160	0	5_82371695_C_T	5	82371695	82371695	183	149.349	1.02393	453.969	1.43423e-12	0.240201	-0.728878	0.0958277	9.999e-05	4.87771e-08	2.11517e-07
ENSG00000164176	5	83236374	83680611	-	6889	0	5_83307766_C_T	5	83307766	83307766	183	161.519	1.02955	644.83	6.72087e-05	0.083373	0.911679	0.22346	0.10019	0.102045	0.0947638
ENSG00000127184	5	85913722	85916779	+	5687	-158046	5_85755676_C_A	5	85755676	85755676	183	138.376	1.0021	233.512	4.37647e-06	0.109143	-0.703176	0.148506	0.0163984	0.015044	0.0206488
ENSG00000145715	5	86563706	86687748	+	4766	0	5_86627138_G_A	5	86627138	86627138	183	142.2	0.985216	230.289	4.7445e-11	0.211116	-1.75634	0.250974	9.999e-05	1.90669e-06	6.48448e-06
ENSG00000164199	5	89825162	90460038	+	5797	0	5_89942405_C_T	5	89942405	89942405	183	142.093	0.992618	393.002	1.28245e-06	0.120574	0.755951	0.150918	0.00929907	0.00812219	0.0123166
ENSG00000175745	5	92919044	92930321	+	3264	-926577	5_91992467_G_A	5	91992467	91992467	183	144.47	1.03731	271.214	7.16481e-05	0.0827649	-0.417606	0.102768	0.0956904	0.0977549	0.0915827
ENSG00000113391	5	92953776	93447404	-	4635	-213395	5_93660799_T_C	5	93660799	93660799	183	155.961	1.06914	427.989	9.04489e-06	0.102336	0.533654	0.116836	0.00949905	0.013043	0.0183701
ENSG00000185261	5	93488672	93954309	-	4661	-68592	5_94022901_C_T	5	94022901	94022901	183	143.058	1.01855	328.371	2.59885e-07	0.135279	0.718926	0.134364	0.00119988	0.00153674	0.00285955
ENSG00000198677	5	94799600	94890711	-	4795	0	5_94841313_C_T	5	94841313	94841313	183	136.642	0.972044	305.829	4.32173e-10	0.19223	0.962051	0.145782	9.999e-05	2.92373e-05	7.86939e-05
ENSG00000153113	5	95860972	96115299	+	6643	0	5_95995733_G_T	5	95995733	95995733	183	153.227	1.03942	407.664	1.29469e-27	0.477772	1.21748	0.0940928	9.999e-05	1.45581e-21	3.78779e-20
ENSG00000164307	5	96096522	96143803	-	6361	-1393	5_96145196_C_T	5	96145196	96145196	183	102.955	0.901992	120.392	1.91589e-19	0.359537	-1.21252	0.119629	9.999e-05	1.27367e-08	6.02525e-08
ENSG00000164308	5	96211644	96255420	+	6719	0	5_96252432_G_A	5	96252432	96252432	183	166.791	1.0313	437.112	4.51795e-67	0.805977	1.41122	0.051184	9.999e-05	1.85709e-60	5.50831e-57
ENSG00000113441	5	96271099	96373219	+	7107	531	5_96373750_G_A	5	96373750	96373750	183	162.323	1.02436	479.509	4.22455e-07	0.130823	0.546946	0.104215	0.00079992	0.000761366	0.00154255
ENSG00000174136	5	98104355	98134347	+	6831	-862746	5_97241609_G_T	5	97241609	97241609	183	145.524	1.02403	288.394	1.47619e-07	0.140443	0.957096	0.175032	0.00049995	0.000673288	0.00138012
ENSG00000145730	5	102089686	102366809	+	7296	16333	5_102383142_C_G	5	102383142	102383142	183	160.893	1.02415	431.576	0.000105169	0.0791127	0.404201	0.101942	0.10499	0.10589	0.0975579
ENSG00000112874	5	102884557	102898494	-	5647	13478	5_102871079_A_G	5	102871079	102871079	183	133.694	0.951169	243.492	2.93486e-10	0.195568	-0.885436	0.132748	9.999e-05	3.08648e-05	8.2774e-05
ENSG00000145743	5	107194737	107717799	-	8204	0	5_107344289_G_T	5	107344289	107344289	183	161.019	1.03124	644.246	1.42937e-05	0.0980288	0.693376	0.155476	0.0257974	0.0264285	0.0328402
ENSG00000151422	5	108083524	108532542	+	8268	-23423	5_108060101_C_T	5	108060101	108060101	183	159.803	1.03612	562.698	4.80037e-06	0.108278	0.773612	0.164112	0.00829917	0.00903107	0.0134879
ENSG00000112893	5	109025068	109205326	+	7398	0	5_109193201_G_A	5	109193201	109193201	183	152.887	1.03362	438.21	8.63611e-09	0.165987	0.77741	0.128817	9.999e-05	4.51102e-05	0.000117679
ENSG00000134987	5	110427415	110466200	+	5789	-181527	5_110245888_G_A	5	110245888	110245888	183	113.91	0.937265	178.505	8.28294e-06	0.103163	1.89771	0.413618	0.0943906	0.0912256	0.087398
ENSG00000134982	5	112043196	112181936	+	7965	796125	5_112978061_C_T	5	112978061	112978061	183	155.139	1.02617	460.085	7.4372e-05	0.0824101	-1.05133	0.259326	0.107089	0.107501	0.0986262
ENSG00000129625	5	112212085	112258236	-	7729	182979	5_112029106_T_G	5	112029106	112029106	183	149.367	1.04666	396.748	3.69246e-11	0.213234	-0.628952	0.0893074	9.999e-05	4.66577e-07	1.75401e-06
ENSG00000047188	5	112849381	112930982	+	8122	0	5_112899301_G_A	5	112899301	112899301	183	160.947	1.04072	522.706	1.04883e-26	0.465768	0.925113	0.0732403	9.999e-05	8.6512e-22	2.35416e-20
ENSG00000164219	5	114546528	114598569	-	7476	0	5_114549087_T_C	5	114549087	114549087	183	132.21	0.974558	274.714	6.27588e-08	0.148207	-0.596464	0.105704	0.00169983	0.00141421	0.00265992
ENSG00000145782	5	115163894	115177555	-	7547	0	5_115166713_C_T	5	115166713	115166713	183	158.481	1.04929	623.153	3.6417e-09	0.173629	0.664904	0.107228	9.999e-05	1.46175e-05	4.14107e-05
ENSG00000205302	5	122110692	122165803	+	5702	601053	5_122766856_T_C	5	122766856	122766856	183	160.447	1.04311	410.181	9.07787e-05	0.0805136	-0.375038	0.0936887	0.0840916	0.0859772	0.08397
ENSG00000151292	5	122847794	122952739	+	6579	0	5_122864567_C_T	5	122864567	122864567	183	147.151	1.0404	419.654	2.54629e-07	0.135466	0.531275	0.0992135	0.00139986	0.00121686	0.0023271
ENSG00000164904	5	125877534	125931110	-	7180	0	5_125909560_A_T	5	125909560	125909560	183	150.475	1.03481	437.221	5.59499e-10	0.189997	1.21491	0.185434	9.999e-05	5.41671e-06	1.68766e-05
ENSG00000164902	5	125935961	125962944	+	7068	258270	5_126221214_G_A	5	126221214	126221214	183	147.151	1.04141	405.689	5.05898e-05	0.0860712	0.698397	0.16823	0.090391	0.0962957	0.0906738
ENSG00000064651	5	127419459	127525380	+	6638	195798	5_127721178_A_G	5	127721178	127721178	183	161.858	1.03675	408.974	0.000119958	0.0778595	-0.386532	0.0983337	0.10129	0.104598	0.0967107
ENSG00000113396	5	127873707	128369335	+	7673	0	5_128275161_T_C	5	128275161	128275161	183	125.67	0.947268	226.659	2.69168e-18	0.340956	-0.87536	0.0899641	9.999e-05	3.88418e-10	2.27685e-09
ENSG00000186687	5	130506504	130541119	+	3712	31087	5_130572206_G_A	5	130572206	130572206	183	145.935	1.02494	138.254	4.27827e-05	0.0876617	-0.522143	0.124519	0.0344966	0.0320686	0.038494
ENSG00000164398	5	131142684	131347936	-	4331	0	5_131346641_C_T	5	131346641	131346641	183	153.62	1.02159	207.536	6.11099e-12	0.228275	0.723469	0.0983324	9.999e-05	4.29805e-08	1.88586e-07
ENSG00000131435	5	131593365	131609147	+	4029	0	5_131599647_C_T	5	131599647	131599647	183	150.403	1.03041	219.686	7.77627e-16	0.299337	-0.844482	0.0955078	9.999e-05	2.9905e-11	2.13224e-10
ENSG00000113522	5	131891712	131980313	+	4768	-207834	5_131683878_C_T	5	131683878	131683878	183	70.5372	0.76417	51.6257	3.61072e-14	0.269724	-3.05639	0.371764	0.00189981	0.00122377	0.00233362
ENSG00000164403	5	132157834	132166590	-	5105	-114376	5_132280966_C_T	5	132280966	132280966	183	146.99	1.04574	372.728	6.98797e-07	0.126189	-0.487897	0.0949077	0.00209979	0.00246372	0.00437583
ENSG00000164405	5	132202253	132203723	+	5212	588268	5_132791991_G_A	5	132791991	132791991	183	157.73	1.03489	457.86	3.65516e-05	0.089154	-0.870996	0.205799	0.0450955	0.0504438	0.0554975
ENSG00000152700	5	133936835	133984961	-	4836	-127514	5_134112475_C_T	5	134112475	134112475	183	157.283	1.0052	536.369	8.39269e-07	0.124498	0.70188	0.13759	0.0019998	0.00257911	0.00455943
ENSG00000164615	5	134074192	134087847	+	4674	-4165	5_134070027_C_T	5	134070027	134070027	183	125.598	0.951369	232.616	6.28286e-46	0.670015	1.73606	0.0900623	9.999e-05	3.02769e-28	1.87092e-26
ENSG00000113648	5	134669591	134735604	-	5169	0	5_134708765_C_T	5	134708765	134708765	183	152.101	1.00187	422.476	4.7194e-06	0.108437	-0.633792	0.134341	0.0140986	0.0125905	0.0179197
ENSG00000044115	5	137946657	138270723	+	3729	0	5_138153970_T_G	5	138153970	138153970	183	156.104	1.04014	289.109	9.34244e-11	0.205367	0.692992	0.100768	9.999e-05	3.5559e-07	1.36621e-06
ENSG00000113068	5	139624625	139682706	-	3593	-11681	5_139694387_C_T	5	139694387	139694387	183	151.368	1.06625	274.342	9.34819e-07	0.123501	-0.531881	0.104744	0.0009999	0.00145901	0.00273269
ENSG00000131495	5	140018326	140027370	-	3932	-111209	5_140138579_T_G	5	140138579	140138579	183	151.279	1.04928	289.285	2.85922e-05	0.0914799	-0.464297	0.108162	0.0339966	0.0338165	0.0402339
ENSG00000113141	5	140026644	140042064	+	3970	0	5_140038340_A_G	5	140038340	140038340	183	151.958	1.04884	292.662	1.6043e-09	0.180827	2.02814	0.319101	9.999e-05	6.36325e-06	1.9498e-05
ENSG00000170445	5	140052759	140071609	-	4041	0	5_140057535_G_A	5	140057535	140057535	183	160.268	1.03928	350.906	1.59368e-05	0.0970027	0.949626	0.21418	0.0138986	0.015786	0.021508
ENSG00000146007	5	140078266	140086248	+	4058	-53834	5_140024432_C_T	5	140024432	140024432	183	150.886	1.02711	287.513	1.1164e-08	0.163703	0.530204	0.0885869	9.999e-05	4.71626e-05	0.000122495
ENSG00000255408	5	140180784	140391929	+	4937	-38610	5_140142174_C_A	5	140142174	140142174	183	157.23	1.04585	437.992	6.27268e-06	0.105772	0.488597	0.105018	0.00789921	0.00990703	0.0145905
ENSG00000081842	5	140207564	140391929	+	4890	0	5_140221098_C_G	5	140221098	140221098	183	156.783	1.02566	402.434	2.99143e-14	0.271203	1.27641	0.154676	9.999e-05	4.74389e-10	2.72163e-09
ENSG00000204963	5	140213970	140391929	+	4880	-199593	5_140014377_C_T	5	140014377	140014377	183	147.329	1.00844	337.998	9.56779e-09	0.165076	0.573314	0.0953122	9.999e-05	8.23897e-05	0.000205186
ENSG00000204962	5	140220908	140391929	+	4870	-8370	5_140212538_T_C	5	140212538	140212538	183	64.6576	0.85323	52.2835	1.01074e-16	0.314609	-0.830314	0.0905943	9.999e-05	0.000203918	0.000471795
ENSG00000204961	5	140227049	140391929	+	4860	0	5_140240800_A_G	5	140240800	140240800	183	32.9186	0.844769	32.2543	6.04367e-35	0.565357	-1.60393	0.10396	9.999e-05	4.3389e-05	0.00011379
ENSG00000250120	5	140235596	140391929	+	4852	0	5_140255119_T_G	5	140255119	140255119	183	25.1089	0.786631	28.5577	3.25019e-28	0.485557	-2.94315	0.223942	0.0280972	0.00638701	0.0100448
ENSG00000251664	5	140255059	140391929	+	4829	-2124	5_140252935_A_G	5	140252935	140252935	183	160.84	1.03803	447.146	8.83791e-10	0.186028	0.64918	0.100382	9.999e-05	2.52331e-06	8.39712e-06
ENSG00000112852	5	140474228	140476962	+	4747	-9669	5_140464559_G_A	5	140464559	140464559	183	153.817	1.03223	419.795	1.2136e-09	0.183266	0.83137	0.129738	9.999e-05	7.23579e-06	2.18825e-05
ENSG00000113205	5	140480235	140483406	+	4764	18937	5_140502343_C_T	5	140502343	140502343	183	147.472	1.02448	335.889	1.47279e-12	0.239984	0.952987	0.125366	9.999e-05	4.75436e-08	2.0647e-07
ENSG00000120322	5	140557372	140560081	+	4943	28292	5_140588373_C_T	5	140588373	140588373	183	155.836	1.02943	398.056	3.90118e-16	0.304537	-0.86112	0.0961957	9.999e-05	1.11905e-11	8.40307e-11
ENSG00000177839	5	140566894	140571111	+	4953	-2631	5_140564263_C_T	5	140564263	140564263	183	136.732	0.954019	262.421	2.64896e-06	0.113831	-0.603926	0.124562	0.0165983	0.0160841	0.0218439
ENSG00000120324	5	140571943	140575215	+	4957	-6897	5_140565046_C_T	5	140565046	140565046	183	157.498	1.00064	419.075	2.12144e-09	0.17838	0.590518	0.0936849	9.999e-05	1.16054e-05	3.37809e-05
ENSG00000197479	5	140579184	140582618	+	4987	-11053	5_140568131_A_G	5	140568131	140568131	183	149.903	0.98121	367.47	6.23614e-06	0.105827	0.6445	0.138487	0.0173983	0.0172755	0.0232069
ENSG00000120328	5	140588270	140591696	+	5012	-55782	5_140532488_A_C	5	140532488	140532488	183	164.664	1.03972	503.478	1.064e-06	0.122303	-0.482566	0.0955618	0.00089991	0.00142318	0.00267509
ENSG00000120327	5	140602932	140605858	+	5043	-17418	5_140585514_T_C	5	140585514	140585514	183	167.13	1.04357	523.084	5.13158e-09	0.170601	-0.634201	0.10337	9.999e-05	7.41357e-06	2.23469e-05
ENSG00000081853	5	140718540	140892546	+	5736	-225411	5_140493129_T_A	5	140493129	140493129	183	153.62	1.02454	505.367	3.71513e-06	0.110675	0.492862	0.103278	0.00639936	0.010048	0.0147468
ENSG00000254245	5	140723602	140892546	+	5720	-41867	5_140681735_G_A	5	140681735	140681735	183	151.708	1.06148	492.575	4.35005e-07	0.130554	0.589279	0.112415	0.00109989	0.00138816	0.00261756
ENSG00000254221	5	140729829	140892546	+	5715	978695	5_141871241_C_T	5	141871241	141871241	183	165.057	1.02435	607.792	5.94014e-05	0.0845464	-1.46104	0.355391	0.0752925	0.0746316	0.0755511
ENSG00000253731	5	140753652	140892546	+	5691	0	5_140753842_C_A	5	140753842	140753842	183	161.126	1.03575	592.395	1.4506e-07	0.140603	-1.1675	0.213369	9.999e-05	0.000358317	0.000786097
ENSG00000253537	5	140762468	140892546	+	5682	-623906	5_140138562_G_A	5	140138562	140138562	183	144.005	1.0002	377.741	4.69165e-05	0.0867866	-0.388936	0.0932637	0.121688	0.109374	0.099789
ENSG00000253953	5	140767453	140892546	+	5678	-13611	5_140753842_C_A	5	140753842	140753842	183	163.485	1.03288	606.816	7.9171e-06	0.103587	1.03953	0.226053	0.0112989	0.0125262	0.0178711
ENSG00000253159	5	140810186	140892546	+	5638	238307	5_141130853_C_T	5	141130853	141130853	183	161.215	1.05186	559.259	4.25973e-05	0.0877028	0.55205	0.131618	0.0537946	0.0563232	0.0606963
ENSG00000240184	5	140855581	140892542	+	5603	72925	5_140965467_A_T	5	140965467	140965467	183	149.367	1.06443	461.644	3.30284e-07	0.133082	0.599077	0.113028	0.00059994	0.00119792	0.00229829
ENSG00000131504	5	140894584	140998622	-	5939	0	5_140898604_G_A	5	140898604	140898604	183	104.224	0.905355	161.018	3.45044e-06	0.111365	0.813307	0.169831	0.0944906	0.0960174	0.0904692
ENSG00000171720	5	141000444	141016437	-	5848	-881516	5_141897953_G_A	5	141897953	141897953	183	169.954	1.0316	699.008	3.18939e-05	0.0904454	0.540168	0.126627	0.0361964	0.0373898	0.0434568
ENSG00000197948	5	141018870	141030986	-	5833	362949	5_140655921_G_A	5	140655921	140655921	183	143.308	0.95465	413.063	5.41575e-06	0.107149	1.38964	0.296532	0.0284972	0.0282996	0.0347575
ENSG00000113552	5	141371315	141392606	-	5945	0	5_141382324_G_A	5	141382324	141382324	183	161.483	1.0498	688.53	8.94824e-07	0.123905	-0.569826	0.112008	0.00109989	0.00197264	0.0035874
ENSG00000145817	5	143537724	143550278	-	5518	0	5_143538818_T_C	5	143538818	143538818	183	154.656	1.0204	320.241	3.58811e-15	0.287679	-0.86204	0.100273	9.999e-05	9.54029e-11	6.17848e-10
ENSG00000183775	5	143550397	143865249	+	6261	-575253	5_142975144_C_T	5	142975144	142975144	183	107.745	0.886905	132.783	3.52622e-06	0.111162	-1.96441	0.410619	0.0807919	0.0717984	0.073316
ENSG00000156475	5	145967937	146464347	-	6651	310549	5_145657388_G_A	5	145657388	145657388	183	135.963	0.940637	365.732	9.64084e-06	0.101736	1.98162	0.435271	0.0580942	0.0600767	0.0638457
ENSG00000176049	5	146967991	147162338	-	5964	667837	5_146300154_T_C	5	146300154	146300154	183	143.648	0.972998	357.136	2.21411e-05	0.0938982	0.443714	0.101891	0.0644936	0.0649684	0.0680207
ENSG00000145868	5	147763499	147822399	+	5708	-35600	5_147727899_A_C	5	147727899	147727899	183	151.386	1.04333	476.004	2.9225e-05	0.0912727	-0.46981	0.109583	0.0554945	0.0580689	0.062135
ENSG00000173210	5	148521047	148640105	+	5925	0	5_148601243_A_G	5	148601243	148601243	183	169.972	1.03929	751.15	9.26994e-16	0.298007	-0.755397	0.0857043	9.999e-05	2.59605e-12	2.14489e-11
ENSG00000145882	5	148737571	148749216	+	5516	31497	5_148780713_T_C	5	148780713	148780713	183	162.859	1.00663	646.534	7.3793e-06	0.104248	-0.623912	0.135194	0.0141986	0.0146803	0.0202432
ENSG00000113712	5	148871761	148931007	-	5762	462891	5_148408870_G_A	5	148408870	148408870	183	161.019	1.04745	669.958	7.5036e-06	0.104091	-2.6135	0.56679	0.0117988	0.0143063	0.0198104
ENSG00000183111	5	148931511	149014531	+	5769	0	5_148972966_T_C	5	148972966	148972966	183	164.235	1.05531	760.425	1.85688e-05	0.0955603	0.507932	0.115513	0.0237976	0.0304075	0.0369497
ENSG00000164587	5	149822754	149829319	-	5987	0	5_149822918_G_A	5	149822918	149822918	183	162.037	1.03997	653.973	6.71345e-28	0.481486	-1.18743	0.0910898	9.999e-05	6.27582e-23	1.98029e-21
ENSG00000171992	5	149980643	150038782	+	6310	879376	5_150918158_G_C	5	150918158	150918158	183	146.614	1.02402	550.027	1.79573e-05	0.0958764	-1.01317	0.229992	0.059994	0.06127	0.0649046
ENSG00000197043	5	150480274	150537443	-	6186	-6452	5_150543895_G_A	5	150543895	150543895	183	158.731	1.03913	590.007	2.95577e-07	0.1341	-0.487742	0.0916186	0.00059994	0.000804072	0.00162022
ENSG00000198624	5	150560614	150603706	-	6115	-20664	5_150624370_A_G	5	150624370	150624370	183	158.034	1.0471	595.505	6.99045e-07	0.126186	0.586315	0.114054	0.00089991	0.00176768	0.00325054
ENSG00000196743	5	150591712	150650001	+	6107	0	5_150644589_G_A	5	150644589	150644589	183	155.336	1.04627	509.282	5.21892e-05	0.0857757	-0.457838	0.110492	0.080192	0.0828507	0.0816966
ENSG00000113140	5	151040658	151066726	-	6638	478	5_151040180_A_T	5	151040180	151040180	183	135.481	1.08189	340.82	1.85598e-05	0.0955649	-0.469778	0.106833	0.0587941	0.0592479	0.0630553
ENSG00000055147	5	153369689	153418496	-	6464	0	5_153371463_C_T	5	153371463	153371463	183	107.387	0.865833	134.36	2.71149e-12	0.234982	0.789732	0.105335	9.999e-05	5.66622e-05	0.000145009
ENSG00000155508	5	154237114	154256353	+	6207	-73828	5_154163286_C_G	5	154163286	154163286	183	161.948	1.03933	516.578	1.33295e-05	0.098687	0.595584	0.133053	0.0160984	0.0181783	0.0241571
ENSG00000170624	5	155297355	156194799	+	9269	0	5_155724238_G_A	5	155724238	155724238	183	146.471	1.02077	480.093	4.10973e-05	0.0880428	-1.28714	0.306225	0.10439	0.104967	0.0969027
ENSG00000113312	5	159436121	159492550	+	6327	0	5_159436546_C_T	5	159436546	159436546	183	143.398	1.0129	428.244	6.50208e-09	0.168505	-2.10281	0.345301	0.00019998	0.000106832	0.00025952
ENSG00000164609	5	159828649	159848718	-	6757	0	5_159832908_C_T	5	159832908	159832908	183	161.769	1.0665	657.739	2.51068e-16	0.307839	-1.04026	0.115308	9.999e-05	1.55563e-12	1.32591e-11
ENSG00000145864	5	160715437	160976050	-	6832	14142	5_160701295_A_G	5	160701295	160701295	183	138.68	0.998981	353.78	4.21291e-08	0.151805	-0.555918	0.0971382	0.00049995	0.000657083	0.0013497
ENSG00000113327	5	161494547	161582542	+	5786	32888	5_161615430_A_G	5	161615430	161615430	183	141.325	1.04531	328.271	3.71155e-06	0.110684	-0.420935	0.0882014	0.0126987	0.0127385	0.0180783
ENSG00000170584	5	162873533	162887146	-	6062	-2136	5_162889282_A_C	5	162889282	162889282	183	161.108	1.03326	583.066	4.37781e-07	0.130495	-0.545738	0.104135	0.00059994	0.000987317	0.00193811
ENSG00000145934	5	166711805	167691162	+	8292	264053	5_167955215_T_A	5	167955215	167955215	183	167.684	1.0306	1160.78	5.0883e-06	0.107733	1.31327	0.279385	0.010399	0.0126725	0.0180105
ENSG00000113645	5	167718657	167899308	+	6283	0	5_167723152_C_T	5	167723152	167723152	183	168.56	1.03098	980.914	4.38708e-05	0.0874234	-0.659893	0.157604	0.0748925	0.07571	0.0762524
ENSG00000113643	5	167913451	167946304	+	6020	-2411	5_167911040_C_T	5	167911040	167911040	183	160.911	1.03942	719.799	1.54857e-10	0.201054	-0.666472	0.0982107	9.999e-05	8.17442e-07	2.95324e-06
ENSG00000188573	5	167956122	167957639	+	5975	3994	5_167961633_C_T	5	167961633	167961633	183	163.538	1.01824	808.927	7.44548e-11	0.207297	0.864729	0.125001	9.999e-05	4.65757e-07	1.75315e-06
ENSG00000043462	5	169673242	169725231	-	6343	0	5_169685708_G_T	5	169685708	169685708	183	168.846	1.01896	825.33	7.63381e-06	0.10393	0.441957	0.0959303	0.0125987	0.0129135	0.0182569
ENSG00000181163	5	170814121	170838141	+	5602	0	5_170818897_A_G	5	170818897	170818897	183	167.684	1.04628	752.579	3.76984e-23	0.416114	-0.992779	0.0869331	9.999e-05	2.69854e-19	5.4082e-18
ENSG00000072786	5	171469078	171615390	-	6043	0	5_171578216_C_T	5	171578216	171578216	183	139.377	1.03663	518.205	1.54357e-08	0.160813	-0.569145	0.0961094	0.00039996	0.000308069	0.000684467
ENSG00000174705	5	171752186	171881527	-	6408	0	5_171865093_C_T	5	171865093	171865093	183	148.062	1.03817	637.013	9.45954e-15	0.280192	0.732915	0.0868377	9.999e-05	9.5567e-10	5.31822e-09
ENSG00000113734	5	172571446	172591390	+	6700	-92853	5_172478593_T_C	5	172478593	172478593	183	167.595	1.04063	933.367	9.6959e-09	0.164958	-0.815157	0.135576	9.999e-05	2.45696e-05	6.70431e-05
ENSG00000145919	5	173034518	173043663	-	6915	-21309	5_173064972_A_G	5	173064972	173064972	183	162.055	1.04474	859.159	3.52129e-05	0.0895076	0.755645	0.178156	0.069793	0.0717893	0.073316
ENSG00000113742	5	173315284	173388979	+	7079	0	5_173324971_G_T	5	173324971	173324971	183	159.231	1.02858	859.501	1.01497e-06	0.12274	-0.501722	0.0991536	0.00329967	0.00372372	0.00627552
ENSG00000051596	5	175344877	175461683	-	5391	1386	5_175343491_T_C	5	175343491	175343491	183	171.187	1.02536	917.987	2.05183e-09	0.178673	0.832182	0.131893	9.999e-05	4.53817e-06	1.43657e-05
ENSG00000169228	5	176728200	176730745	-	4971	0	5_176730678_C_G	5	176730678	176730678	183	164.557	1.03968	614.63	1.38287e-06	0.119875	0.637551	0.127702	0.00169983	0.00225605	0.00403355
ENSG00000169220	5	176784839	176799602	+	5228	0	5_176794191_G_A	5	176794191	176794191	183	157.105	1.02024	643.355	4.45134e-09	0.171857	-0.552214	0.0896088	9.999e-05	2.84976e-05	7.68425e-05
ENSG00000198055	5	176830206	176869902	+	5383	-513751	5_176316455_C_T	5	176316455	176316455	183	150.01	1.04487	503.719	1.29616e-05	0.0989507	-1.14675	0.255805	0.0322968	0.0331507	0.0395687
ENSG00000113758	5	176883610	176901402	-	5391	27983	5_176855627_T_A	5	176855627	176855627	183	159.928	1.0125	649.428	5.23939e-06	0.107459	0.416881	0.0888136	0.0106989	0.0125781	0.0179107
ENSG00000196923	5	176910396	176924607	-	5417	0	5_176915669_A_C	5	176915669	176915669	183	166.273	1.0345	762.835	7.32307e-06	0.10432	0.451772	0.0978559	0.0121988	0.0124005	0.0177088
ENSG00000184840	5	177019160	177023125	+	5448	761911	5_177785036_T_C	5	177785036	177785036	183	147.168	1.01506	512.506	2.94587e-05	0.0911974	0.673249	0.157106	0.079992	0.0845872	0.0829676
ENSG00000145911	5	177540445	177553088	+	6800	0	5_177549802_C_G	5	177549802	177549802	183	149.956	1.02816	611.521	2.71624e-08	0.155753	-0.701342	0.120704	0.00029997	0.000235168	0.00053615
ENSG00000127022	5	179105630	179157926	+	8204	0	5_179137436_C_T	5	179137436	179137436	183	158.749	1.05496	915.939	1.80451e-12	0.238323	-0.73589	0.09725	9.999e-05	1.85701e-08	8.57956e-08
ENSG00000161011	5	179233389	179265078	+	7949	0	5_179259030_G_A	5	179259030	179259030	183	132.746	0.945677	445.504	2.14886e-07	0.137017	-0.529545	0.0982404	0.00759924	0.00616565	0.00974317
ENSG00000197226	5	179289067	179334859	-	7722	-201	5_179335060_A_G	5	179335060	179335060	183	151.118	0.984824	754.548	9.71096e-12	0.224428	1.14356	0.157148	9.999e-05	5.79806e-07	2.12842e-06
ENSG00000050748	5	179660144	179719099	-	7575	0	5_179684433_C_T	5	179684433	179684433	183	154.531	1.05068	787.462	4.71292e-08	0.150794	-0.498747	0.0874924	0.00039996	0.000271136	0.000608794
ENSG00000131459	5	179727691	179780387	-	7325	-64582	5_179844969_C_A	5	179844969	179844969	183	149.51	1.03527	627.556	3.84108e-06	0.110363	0.857522	0.179976	0.0140986	0.0158926	0.0216333
ENSG00000124535	6	2765649	2787186	+	6928	999329	6_3786515_A_G	6	3786515	3786515	183	131.513	0.980657	393.658	5.37424e-06	0.107221	-2.2738	0.48502	0.0458954	0.047705	0.0529756
ENSG00000124588	6	2988222	3019996	+	7181	0	6_3003970_A_G	6	3003970	3003970	183	166.666	1.05963	836.413	9.04365e-23	0.410545	-0.913779	0.0809394	9.999e-05	5.42998e-19	1.06661e-17
ENSG00000137275	6	3064226	3115421	+	7285	0	6_3077141_T_C	6	3077141	3077141	183	166.433	1.0129	900.667	4.21527e-08	0.1518	-1.64272	0.287046	0.00029997	0.000137886	0.000328765
ENSG00000137274	6	3118609	3153812	+	7268	0	6_3138194_T_C	6	3138194	3138194	183	127.725	0.984768	343.987	1.59653e-18	0.34467	0.872469	0.088931	9.999e-05	1.10952e-10	7.12326e-10
ENSG00000137267	6	3153904	3157760	-	7141	8996	6_3144908_G_A	6	3144908	3144908	183	154.96	1.08464	763.179	2.39283e-06	0.114778	-0.443462	0.0910389	0.00409959	0.0071137	0.0110355
ENSG00000137285	6	3224496	3231964	-	7233	69625	6_3154871_A_C	6	3154871	3154871	183	150.457	1.02124	704.616	2.06076e-06	0.116169	0.469825	0.0957966	0.00879912	0.0106268	0.015451
ENSG00000198721	6	4115924	4135831	-	7043	0	6_4120565_A_T	6	4120565	4120565	183	164.771	1.04612	806.522	6.67199e-33	0.542529	-1.07019	0.0726453	9.999e-05	4.30512e-28	2.55388e-26
ENSG00000214113	6	5102828	5261172	-	7810	0	6_5115596_C_A	6	5115596	5115596	183	160.554	1.04701	788.745	4.22832e-10	0.192419	0.596548	0.0903418	9.999e-05	2.1316e-06	7.1847e-06
ENSG00000145982	6	5261278	5771813	+	9141	0	6_5261603_T_C	6	5261603	5261603	183	162.162	1.04983	1099.26	7.78811e-07	0.125188	0.533936	0.104337	0.0019998	0.00269379	0.00473625
ENSG00000124785	6	5998233	6007200	-	7713	14140	6_5984093_C_T	6	5984093	5984093	183	162.538	1.03376	996.391	7.5633e-06	0.104017	-0.456446	0.099029	0.0192981	0.0210207	0.0273823
ENSG00000124491	6	6144319	6321246	-	8162	0	6_6286822_G_A	6	6286822	6286822	183	165.522	1.04064	1171.42	3.5909e-05	0.0893221	0.654949	0.154591	0.0832917	0.0848236	0.083117
ENSG00000124783	6	7268540	7347679	-	7659	0	6_7286151_A_G	6	7286151	7286151	183	114	0.929584	283.626	2.57766e-20	0.3733	-2.96206	0.283707	9.999e-05	4.83479e-10	2.7631e-09
ENSG00000096696	6	7541809	7586950	+	7712	-199973	6_7341836_C_T	6	7341836	7341836	183	150.778	1.02745	663.973	1.59065e-05	0.0970207	-0.429418	0.0968414	0.0519948	0.0529946	0.0576834
ENSG00000111845	6	10694929	10710015	+	6620	0	6_10707894_G_C	6	10707894	10707894	183	155.943	0.992468	608.96	7.87087e-07	0.125091	-1.49379	0.292034	0.00339966	0.0032928	0.00563251
ENSG00000112137	6	12717894	13288645	+	7271	2716	6_13291361_A_C	6	13291361	13291361	183	161.215	1.0651	828.969	2.32648e-09	0.17757	-0.614478	0.0977563	9.999e-05	8.19482e-06	2.4577e-05
ENSG00000145979	6	13266775	13328815	-	5521	0	6_13324302_G_T	6	13324302	13324302	183	148.419	0.992565	444.891	3.49043e-11	0.213708	0.734206	0.104105	9.999e-05	1.21822e-06	4.31189e-06
ENSG00000124523	6	13574817	13614790	+	5400	55761	6_13670551_A_G	6	13670551	13670551	183	159.106	1.0639	528.573	6.17412e-07	0.127331	-1.12707	0.218114	0.00109989	0.0011485	0.00221782
ENSG00000010017	6	13621731	13711796	-	5452	3191	6_13618540_C_T	6	13618540	13618540	183	167.881	1.02746	656.811	5.51075e-06	0.106986	-0.488324	0.104291	0.00559944	0.00765445	0.0117454
ENSG00000050393	6	13786790	13814800	-	5308	0	6_13787084_A_C	6	13787084	13787084	183	133.604	0.957036	311.509	5.4691e-16	0.301995	1.1467	0.128871	9.999e-05	3.48055e-09	1.7861e-08
ENSG00000112186	6	17393448	17558023	+	6985	7311	6_17565334_G_A	6	17565334	17565334	183	156.497	1.0405	639.405	1.21407e-10	0.203133	0.57609	0.0843465	9.999e-05	9.72504e-07	3.48796e-06
ENSG00000137177	6	17759415	17987854	-	7535	0	6_17770235_A_G	6	17770235	17770235	183	151.172	1.05916	501.69	9.42887e-06	0.101945	0.540494	0.118586	0.0188981	0.0222281	0.0286704
ENSG00000137364	6	18128543	18155305	-	6936	-2158	6_18157463_T_C	6	18157463	18157463	183	94.5023	0.875442	105.887	3.68378e-18	0.338715	-1.54996	0.160093	9.999e-05	4.07583e-07	1.5539e-06
ENSG00000152954	6	24126351	24155128	+	8113	-22576	6_24103775_A_C	6	24103775	24103775	183	163.806	1.06386	790.155	5.7175e-09	0.169644	0.557072	0.0911062	9.999e-05	1.41211e-05	4.02349e-05
ENSG00000124532	6	24403154	24425810	+	8471	0	6_24417909_T_C	6	24417909	24417909	183	166.451	1.023	812.406	2.74949e-09	0.176103	0.597412	0.0955216	9.999e-05	8.8485e-06	2.62718e-05
ENSG00000112294	6	24495081	24537435	+	8558	-4934	6_24490147_A_G	6	24490147	24490147	183	157.641	1.0416	679.663	3.22226e-14	0.270619	-0.730277	0.0886259	9.999e-05	5.39268e-10	3.06422e-09
ENSG00000137261	6	24544333	24646383	-	8762	0	6_24603016_G_A	6	24603016	24603016	183	160.465	1.03059	729.898	2.8468e-05	0.0915212	-0.989819	0.23053	0.0538946	0.0571354	0.0614464
ENSG00000111802	6	24650206	24667261	-	8440	0	6_24650731_T_G	6	24650731	24650731	183	151.029	1.08267	559.826	1.89031e-10	0.199346	-0.644218	0.0954389	9.999e-05	1.39973e-06	4.9133e-06
ENSG00000112304	6	24667264	24705293	+	8483	0	6_24694721_A_G	6	24694721	24694721	183	151.708	1.03896	576.261	3.18188e-06	0.112121	-1.7489	0.363808	0.00869913	0.0105924	0.0154159
ENSG00000111913	6	24797602	25042238	-	8723	0	6_24819832_C_T	6	24819832	24819832	183	151.922	1.04167	565.79	5.24208e-06	0.107454	0.546275	0.116383	0.0147985	0.015578	0.0212539
ENSG00000124610	6	26017261	26018040	-	6849	6380	6_26010881_T_G	6	26010881	26010881	183	159.339	1.03209	388.684	4.21602e-05	0.0878007	-0.411119	0.0979576	0.0422958	0.0452051	0.0508082
ENSG00000187837	6	26055969	26056699	-	6784	80086	6_25975883_G_C	6	25975883	25975883	183	149.974	1.08289	330.671	1.05795e-13	0.261218	0.758524	0.0942976	9.999e-05	1.14119e-09	6.25671e-09
ENSG00000124575	6	26234441	26235216	-	6588	0	6_26234883_A_G	6	26234883	26234883	183	144.613	1.0052	248.417	1.85529e-11	0.21902	1.11406	0.155511	9.999e-05	5.49399e-07	2.03442e-06
ENSG00000186470	6	26365388	26378546	+	6464	0	6_26372786_A_G	6	26372786	26372786	183	116.234	0.984827	140.624	2.50839e-26	0.460684	-1.71734	0.137357	9.999e-05	6.56734e-15	7.63897e-14
ENSG00000026950	6	26402466	26415444	+	6404	46735	6_26462179_A_G	6	26462179	26462179	183	107.798	0.97331	112.624	5.22623e-06	0.107482	-0.937975	0.199804	0.0574943	0.0572637	0.0615175
ENSG00000111801	6	26440701	26453643	+	6308	-5787	6_26434914_C_G	6	26434914	26434914	183	116.251	0.949083	119.434	6.69683e-08	0.14762	0.535208	0.0950696	0.00409959	0.00285239	0.00497968
ENSG00000112763	6	26458151	26476849	+	6331	0	6_26461733_G_A	6	26461733	26461733	183	106.119	0.93502	86.3383	4.33963e-10	0.192195	-0.788884	0.119556	9.999e-05	0.000318795	0.000705129
ENSG00000182952	6	26538634	26546482	+	6225	-794920	6_25743714_A_G	6	25743714	25743714	183	155.997	1.0683	250.293	3.6057e-05	0.0892831	-0.996073	0.235165	0.0244976	0.0259628	0.0323974
ENSG00000206503	6	29909038	29913661	+	14620	0	6_29910276_T_G	6	29910276	29910276	183	110.175	1.00676	128.548	1.16432e-32	0.539749	-1.00822	0.0688225	9.999e-05	2.72708e-18	5.18512e-17
ENSG00000234127	6	30152233	30181204	-	16749	0	6_30152789_C_T	6	30152789	30152789	183	105.439	1.00626	136.874	8.91945e-08	0.145023	-0.60609	0.108785	0.00269973	0.00661071	0.0103363
ENSG00000204590	6	30509155	30524951	-	22496	51423	6_30457732_T_C	6	30457732	30457732	183	131.496	1.08029	326.57	5.02575e-08	0.150214	-0.549014	0.096529	0.00019998	0.00071498	0.00145953
ENSG00000204574	6	30539154	30564956	+	22543	-690742	6_29848412_T_C	6	29848412	29848412	183	125.401	1.0357	289.279	3.17007e-06	0.112156	-2.11278	0.439426	0.0267973	0.0287428	0.0352144
ENSG00000204560	6	30620897	30640814	-	22502	767474	6_29853423_A_G	6	29853423	29853423	183	20.2122	0.979851	23.5756	1.12504e-19	0.363218	7.53462	0.737476	0.0785921	0.0690365	0.0712211
ENSG00000137337	6	30667585	30685666	-	22131	0	6_30672433_C_A	6	30672433	30672433	183	133.801	1.0425	365.592	3.13469e-08	0.154466	1.72851	0.298949	0.00019998	0.000597301	0.00124065
ENSG00000137312	6	30695487	30710510	-	21830	-386016	6_31096526_A_G	6	31096526	31096526	183	139.198	1.08668	407.921	4.54999e-06	0.10878	-0.474173	0.10033	0.0144986	0.0181311	0.024116
ENSG00000204580	6	30844199	30867933	+	19713	-45726	6_30798473_A_C	6	30798473	30798473	183	143.219	1.06083	411.842	5.18643e-09	0.170507	-0.596763	0.0972999	9.999e-05	5.48864e-05	0.000140829
ENSG00000137411	6	30876020	30894236	+	19161	13099	6_30907335_T_C	6	30907335	30907335	183	122.864	1.00791	262.697	1.68431e-18	0.34429	-1.2448	0.126989	9.999e-05	1.45391e-10	9.05975e-10
ENSG00000204536	6	31110217	31126015	-	16062	-14076	6_31140091_C_A	6	31140091	31140091	183	145.56	1.07147	389.31	4.38272e-20	0.369686	-0.871093	0.0840815	9.999e-05	1.23682e-14	1.36885e-13
ENSG00000204525	6	31236527	31239907	-	16111	-273	6_31240180_A_C	6	31240180	31240180	183	149.653	1.03623	390.126	2.08656e-64	0.79254	-1.36714	0.0517065	9.999e-05	3.44651e-52	3.40756e-49
ENSG00000234745	6	31321650	31324965	-	16399	-1829	6_31326794_A_T	6	31326794	31326794	183	132.693	1.09648	320.443	3.7485e-31	0.522035	-1.02396	0.0724279	9.999e-05	1.92676e-22	5.77269e-21
ENSG00000204520	6	31371357	31383092	+	16887	5122	6_31388214_G_A	6	31388214	31388214	183	123.185	1.03433	235.712	1.20933e-48	0.691759	-1.08449	0.0535141	9.999e-05	6.07814e-32	5.63386e-30
ENSG00000198563	6	31497997	31510225	-	17551	0	6_31508761_C_T	6	31508761	31508761	183	144.345	1.04537	453.165	1.06906e-14	0.279242	-1.18739	0.141017	9.999e-05	1.22674e-09	6.71334e-09
ENSG00000213760	6	31512240	31516204	-	17646	0	6_31512720_G_C	6	31512720	31512720	183	115.036	1.00397	224.009	1.15152e-15	0.296362	-0.790088	0.089994	9.999e-05	4.64147e-08	2.01863e-07
ENSG00000204463	6	31606806	31620482	-	20348	-151434	6_31771916_G_C	6	31771916	31771916	183	145.542	1.02424	517.028	5.41444e-11	0.209998	0.69286	0.0993405	9.999e-05	1.8705e-06	6.37711e-06
ENSG00000204439	6	31626076	31628549	-	20469	0	6_31627523_C_T	6	31627523	31627523	183	134.837	1.0747	455.859	1.56811e-07	0.139893	-0.649822	0.11911	0.00119988	0.00194791	0.00354677
ENSG00000204438	6	31629007	31634060	-	20615	-133	6_31634193_A_G	6	31634193	31634193	183	135.105	1.0492	439.108	8.1451e-15	0.281353	-0.699702	0.0826647	9.999e-05	4.49684e-09	2.27612e-08
ENSG00000204435	6	31633014	31638120	+	20777	-29423	6_31603591_A_G	6	31603591	31603591	183	146.686	1.04438	580.578	1.12315e-15	0.296551	-0.817667	0.0930931	9.999e-05	1.62444e-10	1.0059e-09
ENSG00000204427	6	31654727	31671221	-	21687	-747895	6_32419116_A_G	6	32419116	32419116	183	144.22	1.05307	596.681	1.39373e-06	0.119802	-1.19964	0.240371	0.00579942	0.00842962	0.0127177
ENSG00000213722	6	31694816	31698394	-	22373	6599	6_31688217_A_G	6	31688217	31688217	183	139.734	1.07704	547.501	7.17055e-07	0.125951	-0.486853	0.0948069	0.00339966	0.00543718	0.00875052
ENSG00000204396	6	31733368	31745108	-	23000	0	6_31736065_G_A	6	31736065	31736065	183	130.155	1.03272	428.119	2.03835e-17	0.326367	-1.77973	0.189011	9.999e-05	1.70115e-10	1.04902e-09
ENSG00000204390	6	31777397	31783437	-	23119	214169	6_31563228_A_C	6	31563228	31563228	183	110.676	1.00813	298.97	4.57693e-07	0.130086	-0.752857	0.143916	0.0390961	0.0254284	0.0319184
ENSG00000204389	6	31783292	31785723	+	23067	-84	6_31783208_A_C	6	31783208	31783208	183	137.268	1.04864	512.672	6.472e-07	0.126896	-0.443483	0.0859924	0.00439956	0.00652097	0.0102338
ENSG00000204386	6	31825437	31830683	-	23174	551140	6_31274297_A_G	6	31274297	31274297	183	139.859	1.07412	582.674	6.29493e-06	0.105739	0.64792	0.139287	0.030297	0.0347542	0.0410898
ENSG00000166278	6	31865563	31913449	+	23512	-411169	6_31454394_A_G	6	31454394	31454394	183	144.113	1.04067	585.578	1.2885e-05	0.0990065	-0.460032	0.102587	0.0490951	0.0543108	0.0588784
ENSG00000204351	6	31926858	31937532	+	23384	0	6_31932177_C_T	6	31932177	31932177	183	135.963	1.03274	495.726	1.95871e-22	0.405584	1.3983	0.125135	9.999e-05	8.14326e-15	9.32576e-14
ENSG00000244731	6	31949802	31970458	+	23482	-8905	6_31940897_A_G	6	31940897	31940897	183	78.0252	0.892894	110.054	8.72671e-23	0.410773	-1.47274	0.130389	9.999e-05	1.17765e-07	4.83799e-07
ENSG00000224389	6	31982540	32003195	+	23513	-630500	6_31352040_T_C	6	31352040	31352040	183	147.901	1.06751	668.425	4.85039e-07	0.129553	0.578395	0.110827	0.00129987	0.00272971	0.00478805
ENSG00000168477	6	32008932	32083111	-	24461	660291	6_31348641_T_C	6	31348641	31348641	183	147.24	1.05442	702.413	2.44118e-05	0.0929753	0.480863	0.111025	0.0849915	0.0886874	0.0857674
ENSG00000204310	6	32135990	32145873	-	23783	8513	6_32127477_C_A	6	32127477	32127477	183	130.995	1.01643	483.461	2.4926e-13	0.25437	-0.715748	0.0905865	9.999e-05	2.26561e-07	8.9481e-07
ENSG00000204287	6	32407620	32412823	+	17801	0	6_32411846_C_G	6	32411846	32411846	183	149.76	1.05387	669.979	2.12966e-11	0.217864	-0.793432	0.11113	9.999e-05	4.31123e-07	1.63315e-06
ENSG00000196126	6	32546547	32557625	-	17025	0	6_32549782_C_T	6	32549782	32549782	183	153.173	1.03027	604.312	1.78163e-60	0.771	-1.48052	0.0596458	9.999e-05	1.50557e-49	1.11642e-46
ENSG00000204267	6	32789611	32806557	-	17428	0	6_32790167_C_G	6	32790167	32790167	183	118.092	0.972306	291.221	8.12412e-32	0.529919	-1.08986	0.0758799	9.999e-05	4.04992e-18	7.50779e-17
ENSG00000204256	6	32936438	32949282	+	17627	0	6_32943407_A_T	6	32943407	32943407	183	122.989	0.99332	360.761	1.83927e-17	0.327115	1.61698	0.171435	9.999e-05	1.34681e-09	7.31643e-09
ENSG00000223865	6	33043704	33054978	+	17805	0	6_33052382_G_C	6	33052382	33052382	183	94.9849	0.868331	171.067	1.38919e-37	0.593175	-1.23067	0.0753406	9.999e-05	1.00939e-15	1.33064e-14
ENSG00000204228	6	33172420	33174608	+	17919	-51538	6_33120882_A_T	6	33120882	33120882	183	136.678	1.03365	537.865	7.53585e-06	0.104051	-0.455994	0.0989128	0.050095	0.0512956	0.0562053
ENSG00000223501	6	33218050	33239824	-	17744	-16573	6_33256397_G_A	6	33256397	33256397	183	155.729	1.03066	879.332	2.51352e-07	0.135584	-0.692742	0.129301	0.00189981	0.00141008	0.00265383
ENSG00000231500	6	33239788	33244287	+	17533	64093	6_33308380_G_A	6	33308380	33308380	183	122.721	0.985683	386.996	2.91397e-21	0.387929	-1.56858	0.145649	9.999e-05	5.35803e-12	4.22671e-11
ENSG00000227057	6	33246886	33257304	-	17536	-1139	6_33258443_G_A	6	33258443	33258443	183	152.405	1.06097	817.7	1.32799e-11	0.221818	-0.654089	0.0905637	9.999e-05	2.22189e-07	8.78713e-07
ENSG00000237441	6	33259432	33267101	-	17498	-22834	6_33289935_G_C	6	33289935	33289935	183	152.262	1.0575	821.315	3.60727e-06	0.11095	0.607262	0.127072	0.0130987	0.0151307	0.0207582
ENSG00000137288	6	33662071	33679504	-	11217	11328	6_33650743_A_G	6	33650743	33650743	183	152.512	1.03146	612.362	5.2699e-08	0.149786	0.689935	0.12151	0.00019998	0.000322049	0.000711795
ENSG00000161904	6	33738980	33756913	-	9478	3509	6_33735471_G_C	6	33735471	33735471	183	161.251	1.03971	678.434	9.64465e-09	0.165005	-0.576363	0.0958438	0.00019998	3.27296e-05	8.74588e-05
ENSG00000272325	6	34247457	34360451	-	6414	0	6_34267690_A_T	6	34267690	34267690	183	155.693	1.0344	476.129	7.22384e-06	0.104448	-0.697879	0.15106	0.0123988	0.0141741	0.0196641
ENSG00000124562	6	34725184	34741571	+	5795	-4860	6_34720324_T_C	6	34720324	34720324	183	156.998	1.07065	421.304	4.96309e-08	0.150327	-0.547729	0.0962604	0.00029997	9.87105e-05	0.000241971
ENSG00000065060	6	34759858	34850915	+	5967	-28172	6_34731686_A_G	6	34731686	34731686	183	159.482	1.02156	449.581	1.61163e-21	0.391846	0.989822	0.0911551	9.999e-05	1.22855e-16	1.8404e-15
ENSG00000064999	6	34857043	35059179	+	5956	0	6_35033891_G_A	6	35033891	35033891	183	158.016	1.01528	421.44	3.68436e-09	0.173526	0.622669	0.100453	9.999e-05	1.51343e-05	4.27115e-05
ENSG00000198755	6	35436186	35438562	+	5024	-7404	6_35428782_G_A	6	35428782	35428782	183	150.653	1.04012	307.413	6.6638e-14	0.264887	-0.745425	0.0917964	9.999e-05	1.46469e-09	7.87032e-09
ENSG00000124772	6	36708553	36807778	-	6251	0	6_36708556_C_G	6	36708556	36708556	183	143.719	1.1078	552.848	3.38516e-06	0.111543	-0.510893	0.106586	0.0109989	0.0132693	0.0186376
ENSG00000137168	6	36822604	36842800	-	5987	0	6_36825430_A_G	6	36825430	36825430	183	160.089	1.04126	694.402	5.99357e-12	0.228436	-0.692033	0.0940167	9.999e-05	4.3476e-08	1.90479e-07
ENSG00000137409	6	36935918	36954074	-	6041	388523	6_36547395_G_T	6	36547395	36547395	183	154.799	1.04343	598.87	3.97395e-06	0.110045	-1.68389	0.353986	0.00879912	0.0107464	0.0156096
ENSG00000137200	6	37400996	37450603	+	6176	-7772	6_37393224_C_T	6	37393224	37393224	183	148.455	1.02522	539.488	2.81557e-08	0.15543	0.554204	0.0954981	0.00029997	0.000250162	0.000566849
ENSG00000124767	6	38643702	38670917	-	6297	0	6_38670067_C_T	6	38670067	38670067	183	148.276	1.05832	448.604	4.5652e-12	0.230688	-0.662418	0.0894221	9.999e-05	8.5647e-08	3.58304e-07
ENSG00000112561	6	41651717	41703997	-	5778	864258	6_40787459_C_T	6	40787459	40787459	183	169.132	1.03059	845.416	2.75434e-05	0.0918336	-0.385737	0.0896701	0.0417958	0.0413105	0.0471273
ENSG00000048544	6	42174540	42185603	-	5530	0	6_42180778_T_A	6	42180778	42180778	183	142.468	1.03895	499.348	5.59643e-20	0.368015	0.998953	0.0967698	9.999e-05	1.11061e-13	1.08006e-12
ENSG00000024048	6	42531801	42661242	+	5240	0	6_42655088_G_A	6	42655088	42655088	183	128.261	1.00389	321.793	1.49959e-06	0.119123	-0.590998	0.118801	0.0138986	0.0178108	0.023786
ENSG00000124659	6	42712220	42714558	-	4821	605399	6_42106821_T_G	6	42106821	42106821	183	152.208	1.0633	444.927	5.19903e-05	0.085812	-1.60904	0.388227	0.0785921	0.0798887	0.0793828
ENSG00000112640	6	42952238	42980080	+	5121	882712	6_43862792_C_T	6	43862792	43862792	183	142.629	0.974039	390.847	1.61278e-05	0.0968904	-1.69054	0.381531	0.0580942	0.0585642	0.0624846
ENSG00000044090	6	43005356	43021683	-	5085	0	6_43021233_G_A	6	43021233	43021233	183	161.948	1.03174	602.348	4.48955e-05	0.0872044	0.810686	0.193885	0.0646935	0.0653236	0.0683203
ENSG00000112655	6	43044007	43129457	+	5322	0	6_43096199_T_C	6	43096199	43096199	183	168.364	1.01991	733.413	1.1912e-06	0.121258	0.497948	0.0990911	0.00139986	0.00205304	0.0037086
ENSG00000112659	6	43149914	43192325	+	5062	0	6_43151451_C_T	6	43151451	43151451	183	163.431	1.00774	607.728	2.05546e-16	0.309333	-1.09	0.120399	9.999e-05	4.02048e-12	3.21432e-11
ENSG00000112667	6	43193368	43197222	-	4890	32235	6_43161133_G_A	6	43161133	43161133	183	148.419	0.996902	413.205	1.7158e-08	0.159868	-0.987233	0.167297	9.999e-05	0.000163626	0.000385796
ENSG00000171467	6	43274873	43337216	-	5059	-593746	6_43930962_A_G	6	43930962	43930962	183	167.041	1.03084	705.569	6.54303e-05	0.0836279	-0.400008	0.097882	0.0805919	0.0844564	0.0828873
ENSG00000124571	6	43490073	43543812	-	5267	263823	6_43226250_C_T	6	43226250	43226250	183	165.451	1.04348	720.444	6.64792e-05	0.0834767	1.3395	0.328099	0.0872913	0.090828	0.0870733
ENSG00000001561	6	46097731	46114436	+	5736	165	6_46114601_A_G	6	46114601	46114601	183	165.969	1.03795	584.158	2.88287e-11	0.215319	-0.670185	0.0945746	9.999e-05	7.51835e-08	3.18119e-07
ENSG00000153291	6	46620679	46645930	+	5727	0	6_46624656_A_T	6	46624656	46624656	183	169.668	1.03977	652.099	1.59034e-24	0.43583	1.08857	0.0915536	9.999e-05	8.19553e-21	1.89912e-19
ENSG00000198087	6	47445526	47594999	+	6546	156	6_47595155_A_T	6	47595155	47595155	183	151.708	1.04738	460.261	2.07479e-07	0.137338	-0.612155	0.113413	0.00059994	0.000743947	0.00151138
ENSG00000146085	6	49398074	49430904	-	6002	152266	6_49245808_G_A	6	49245808	49245808	183	133.89	0.960943	172.882	1.70932e-06	0.117907	-0.490511	0.0991768	0.0120988	0.00910683	0.0135787
ENSG00000112144	6	52866078	52926600	-	6639	357953	6_52508125_A_T	6	52508125	52508125	183	163.717	1.04826	687.915	3.23305e-05	0.0903166	-0.594383	0.139445	0.0465953	0.0482841	0.0534985
ENSG00000012660	6	53132197	53213947	-	6501	0	6_53146403_A_G	6	53146403	53146403	183	134.963	0.95721	338.783	1.20261e-05	0.0996562	0.489411	0.108743	0.0638936	0.0650467	0.0680787
ENSG00000001084	6	53362140	53481768	-	6604	0	6_53377619_C_T	6	53377619	53377619	183	160.59	0.984527	588.658	2.23696e-17	0.32569	-0.819992	0.0872192	9.999e-05	1.78772e-12	1.5107e-11
ENSG00000137269	6	53659296	53788919	+	6790	0	6_53752356_T_C	6	53752356	53752356	183	157.158	1.06298	485.31	1.26827e-07	0.141825	-0.527931	0.095998	0.00029997	0.000286466	0.000639343
ENSG00000146151	6	55299168	55444012	-	8424	6535	6_55292633_C_T	6	55292633	55292633	183	149.51	1.01556	361.959	4.52646e-19	0.353548	-0.826879	0.0826533	9.999e-05	1.70373e-13	1.64607e-12
ENSG00000112210	6	57053608	57087078	-	5490	209893	6_56843715_C_T	6	56843715	56843715	183	164.057	1.03748	421.338	4.41971e-05	0.0873532	0.565004	0.135001	0.0385961	0.039833	0.0457763
ENSG00000188107	6	64429877	66417118	-	13485	-1690	6_66418808_C_T	6	66418808	66418808	183	152.333	1.04927	588.978	2.75483e-07	0.134745	-0.581482	0.108925	0.00079992	0.00115884	0.0022311
ENSG00000154079	6	71276621	71299272	+	6664	0	6_71294625_G_C	6	71294625	71294625	183	140.109	1.04401	362.041	2.26617e-17	0.325595	-0.805238	0.0856683	9.999e-05	1.49622e-11	1.10122e-10
ENSG00000135297	6	74171302	74218959	+	6836	7394	6_74226353_C_T	6	74226353	74226353	183	154.549	1.03513	415.168	7.65072e-11	0.207066	-0.732703	0.10599	9.999e-05	5.64952e-07	2.08196e-06
ENSG00000156508	6	74225474	74233520	-	6635	-394173	6_74627693_C_A	6	74627693	74627693	183	163.127	1.02389	483.384	9.21447e-05	0.0803715	1.48567	0.371493	0.0956904	0.0958762	0.0903649
ENSG00000119899	6	74303103	74363878	-	6812	0	6_74328692_C_T	6	74328692	74328692	183	162.931	1.0423	494.847	1.8267e-05	0.095715	0.854572	0.194172	0.020398	0.0217207	0.0281581
ENSG00000156535	6	74405509	74538040	+	7245	-95697	6_74309812_C_T	6	74309812	74309812	183	159.446	1.03415	477.749	2.45451e-06	0.114541	0.45018	0.092526	0.00379962	0.0043005	0.00711021
ENSG00000111799	6	75794043	75915767	-	5277	79950	6_75714093_C_A	6	75714093	75714093	183	152.047	1.05134	318.107	4.93125e-06	0.108026	0.471157	0.100081	0.00339966	0.00769513	0.0117895
ENSG00000112697	6	75962641	75994684	-	4853	43157	6_75919484_A_G	6	75919484	75919484	183	166.04	1.02858	391.161	1.89685e-06	0.11694	1.05346	0.213997	0.00169983	0.0018463	0.00338044
ENSG00000118407	6	76001576	76203454	-	5339	0	6_76096944_A_T	6	76096944	76096944	183	163.771	1.02231	375.225	5.81965e-12	0.22868	0.685255	0.0930315	9.999e-05	1.87891e-08	8.65378e-08
ENSG00000196586	6	76458910	76629254	+	5213	0	6_76470542_C_G	6	76470542	76470542	183	152.566	1.01706	367.346	5.33002e-11	0.210131	-0.970049	0.139027	9.999e-05	6.04114e-07	2.20945e-06
ENSG00000198478	6	80341001	80413372	+	6601	0	6_80403981_G_A	6	80403981	80403981	183	119.093	0.911442	156.349	2.44081e-23	0.418861	1.86187	0.162118	9.999e-05	2.25498e-12	1.87879e-11
ENSG00000083123	6	80816365	81055987	+	8146	0	6_81037978_G_A	6	81037978	81037978	183	138.626	1.01725	279.473	7.59963e-08	0.146475	-0.684995	0.122233	0.00069993	0.000712775	0.00145603
ENSG00000013375	6	83870870	83903655	-	4911	411556	6_83459314_G_A	6	83459314	83459314	183	161.537	1.0327	299.841	0.000153243	0.0755251	0.924537	0.239111	0.0981902	0.0978821	0.0916729
ENSG00000065833	6	83920109	84140797	-	5405	0	6_84038815_C_T	6	84038815	84038815	183	144.416	0.996596	283.771	4.13598e-07	0.131018	-1.78503	0.339828	0.00179982	0.00201066	0.00364314
ENSG00000135318	6	86159810	86205500	+	6865	-21977	6_86137833_C_G	6	86137833	86137833	183	120.791	0.936772	151.291	8.43071e-12	0.225604	1.02755	0.14073	9.999e-05	9.88902e-06	2.90414e-05
ENSG00000188994	6	87862552	87973914	+	6779	93401	6_88067315_T_C	6	88067315	88067315	183	145.292	1.09715	399.332	2.28146e-07	0.13647	0.558415	0.103837	0.00039996	0.000826014	0.00165767
ENSG00000118432	6	88849584	88876078	-	5862	-198258	6_89074336_T_C	6	89074336	89074336	183	142.004	1.01903	344.642	2.31213e-06	0.115098	0.494216	0.101299	0.00619938	0.00993972	0.0146241
ENSG00000111880	6	89319986	89673348	-	6553	0	6_89337530_G_A	6	89337530	89337530	183	160.304	1.00571	604.039	4.0802e-05	0.0881112	-0.572908	0.136243	0.0692931	0.070586	0.0724759
ENSG00000154548	6	89805679	89827800	-	5619	-7528	6_89835328_C_T	6	89835328	89835328	183	160.608	1.05554	529.319	1.95961e-10	0.199038	0.639261	0.0947962	9.999e-05	6.09692e-07	2.2271e-06
ENSG00000025039	6	90074356	90121989	-	5417	-369	6_90122358_T_C	6	90122358	90122358	183	157.337	1.04976	508.886	4.25728e-05	0.0877083	-0.399326	0.0952025	0.0577942	0.0623667	0.0657844
ENSG00000112159	6	90352219	90529442	-	5751	36430	6_90315789_A_G	6	90315789	90315789	183	138.572	0.995938	338.196	1.94057e-05	0.095144	0.601679	0.137163	0.0659934	0.0671395	0.0697643
ENSG00000135341	6	91223293	91296764	-	5447	-7495	6_91304259_C_T	6	91304259	91304259	183	161.876	1.05219	608.309	5.06201e-12	0.229834	-0.715086	0.0967648	9.999e-05	2.0972e-08	9.58475e-08
ENSG00000014123	6	96969472	97003152	+	6117	36568	6_97039720_C_G	6	97039720	97039720	183	162.859	1.03553	406.77	1.79761e-10	0.199777	0.815013	0.120579	9.999e-05	4.34714e-07	1.64465e-06
ENSG00000123545	6	97337190	97345757	-	5687	0	6_97338598_A_T	6	97338598	97338598	183	131.067	0.956794	191.591	2.41899e-33	0.547551	-1.60732	0.108006	9.999e-05	4.07332e-21	9.82266e-20
ENSG00000112234	6	99316421	99395849	-	5600	-67133	6_99462982_T_C	6	99462982	99462982	183	141.271	1.06233	335.161	3.63419e-12	0.232571	-0.725791	0.0974603	9.999e-05	1.329e-07	5.39993e-07
ENSG00000132423	6	99817277	99842080	-	5575	0	6_99821215_G_C	6	99821215	99821215	183	160.339	1.03711	475.935	2.15425e-12	0.236871	1.06042	0.1407	9.999e-05	1.19805e-08	5.72228e-08
ENSG00000112249	6	100956071	101329248	-	7033	-82643	6_101411891_T_C	6	101411891	101411891	183	138.322	1.02856	327.377	4.50996e-14	0.267972	-1.71026	0.208957	9.999e-05	1.06581e-08	5.11537e-08
ENSG00000085382	6	105175969	105307794	-	5826	0	6_105231257_G_A	6	105231257	105231257	183	150.528	1.04526	455.877	1.10841e-18	0.347252	-0.846044	0.0857468	9.999e-05	1.54814e-13	1.50063e-12
ENSG00000130347	6	107018904	107077373	-	6240	0	6_107063162_C_T	6	107063162	107063162	183	166.416	1.02144	723.721	1.28705e-08	0.162435	0.602297	0.101101	9.999e-05	3.38294e-05	9.0154e-05
ENSG00000130348	6	107077454	107116292	+	6232	0	6_107077502_G_A	6	107077502	107077502	183	140.431	0.979149	394.176	1.73534e-26	0.462838	-1.02705	0.0817908	9.999e-05	1.00453e-17	1.76304e-16
ENSG00000025796	6	108188961	108279393	-	5084	156506	6_108032455_G_A	6	108032455	108032455	183	153.852	1.05189	474.787	1.60325e-05	0.0969463	-0.439636	0.0991879	0.0286971	0.0294175	0.0359371
ENSG00000081087	6	108362614	108487058	-	4869	0	6_108405305_T_C	6	108405305	108405305	183	139.377	1.02179	295.453	7.67821e-11	0.207035	0.670062	0.0969381	9.999e-05	3.07697e-06	1.00182e-05
ENSG00000135537	6	108616099	108847999	+	5388	-840569	6_107775530_G_C	6	107775530	107775530	183	160.608	1.05772	453.749	8.89109e-05	0.0807115	-1.16545	0.290753	0.0865913	0.0890693	0.0859149
ENSG00000080546	6	109307641	109416022	-	5251	832706	6_108474935_T_C	6	108474935	108474935	183	163.288	1.0668	416.299	2.55109e-05	0.0925588	-0.935282	0.21648	0.020298	0.0220005	0.0284215
ENSG00000135596	6	109765266	109787171	-	5295	103725	6_109661541_G_C	6	109661541	109661541	183	150.635	0.975038	319.614	4.64704e-21	0.384825	-0.935031	0.0873913	9.999e-05	9.79276e-15	1.09609e-13
ENSG00000112367	6	110012500	110146631	+	5864	0	6_110137312_G_A	6	110137312	110137312	183	160.482	1.04127	433.604	1.74909e-08	0.159696	-0.531429	0.0901136	0.00019998	3.7558e-05	9.95538e-05
ENSG00000112290	6	110421023	110501207	-	6006	903698	6_109517325_C_G	6	109517325	109517325	183	149.367	1.06958	369.641	7.10454e-05	0.0828453	-1.37715	0.338722	0.0940906	0.0969202	0.0910595
ENSG00000203797	6	110712975	110736765	-	5517	-7656	6_110744421_T_C	6	110744421	110744421	183	137.304	1.04053	262.667	2.37202e-10	0.197399	0.69044	0.102915	9.999e-05	6.71564e-06	2.05142e-05
ENSG00000197498	6	111303219	111349466	+	5728	-48950	6_111254269_A_G	6	111254269	111254269	183	154.942	1.05504	381.483	2.44828e-06	0.114565	-0.594106	0.122093	0.00289971	0.00406588	0.00675619
ENSG00000009413	6	111620235	111804918	-	6040	-45679	6_111850597_G_C	6	111850597	111850597	183	155.3	1.02461	443.097	6.05e-10	0.189319	0.718823	0.109957	9.999e-05	3.89235e-06	1.24812e-05
ENSG00000111816	6	116252313	116381921	-	6283	-50782	6_116432703_T_C	6	116432703	116432703	183	118.861	0.924104	135.145	1.89221e-06	0.116963	-0.502025	0.101968	0.0212979	0.0234483	0.0299914
ENSG00000187189	6	116571152	116575261	-	5584	300998	6_116270154_T_C	6	116270154	116270154	183	129.065	0.972568	164.255	5.433e-06	0.107119	0.530115	0.113138	0.0239976	0.0246691	0.0311498
ENSG00000047936	6	117609464	117747018	-	6051	0	6_117687456_G_A	6	117687456	117687456	183	149.063	1.03536	347.217	1.17402e-08	0.163255	-2.14191	0.358459	9.999e-05	6.55345e-05	0.000166138
ENSG00000047932	6	117639375	117923691	-	6421	0	6_117901283_T_C	6	117901283	117901283	183	160.876	1.02402	466.254	2.65835e-11	0.216001	-0.691863	0.0974371	9.999e-05	1.329e-07	5.39993e-07
ENSG00000111879	6	119280929	119470552	-	6825	0	6_119416472_G_T	6	119416472	119416472	183	161.036	1.03939	373.224	2.49912e-24	0.433056	-0.90839	0.0768325	9.999e-05	9.45119e-20	1.93332e-18
ENSG00000111897	6	122764500	122792967	-	5830	0	6_122766138_G_A	6	122766138	122766138	183	165.451	1.03791	466.653	6.52617e-05	0.0836524	-0.648989	0.158782	0.0562944	0.0588793	0.0627531
ENSG00000164434	6	123100621	123105219	+	5957	134936	6_123240155_T_A	6	123240155	123240155	183	152.208	1.05483	417.99	5.74902e-05	0.0848571	1.15938	0.281451	0.079892	0.0836194	0.0823178
ENSG00000146352	6	123317117	123394072	+	6151	0	6_123320813_A_C	6	123320813	123320813	183	162.984	1.03852	595.675	5.25792e-07	0.12881	-0.677542	0.130254	0.00039996	0.00100013	0.00195808
ENSG00000111907	6	125440196	125585553	+	5208	0	6_125579026_G_A	6	125579026	125579026	183	156.283	1.05773	538.359	1.70129e-08	0.159944	-0.914393	0.154909	0.00019998	5.80291e-05	0.000148124
ENSG00000111906	6	125541109	125623282	-	5057	-40	6_125623322_T_C	6	125623322	125623322	183	159.285	1.00159	521.111	1.84492e-32	0.537438	-1.31306	0.0900493	9.999e-05	8.76931e-26	4.56327e-24
ENSG00000111912	6	126102308	126252266	+	4288	-21786	6_126080522_G_C	6	126080522	126080522	183	159.982	1.0104	426.665	2.03682e-05	0.0946868	0.594241	0.135829	0.0253975	0.0274517	0.0338986
ENSG00000118518	6	127587756	127609712	+	3837	109309	6_127719021_G_A	6	127719021	127719021	183	150.546	1.05991	269.687	0.000102594	0.0793488	-0.378358	0.0952698	0.0915908	0.0931827	0.0885295
ENSG00000093144	6	127609856	127664754	-	3908	-41425	6_127706179_G_T	6	127706179	127706179	183	140.878	1.01825	215.487	3.41569e-06	0.11146	0.903606	0.188596	0.00819918	0.00907564	0.0135409
ENSG00000079819	6	131160488	131384462	-	7189	0	6_131371198_A_G	6	131371198	131371198	183	146.954	1.03415	429.682	2.89166e-13	0.253177	-0.749755	0.0951898	9.999e-05	1.44601e-08	6.77569e-08
ENSG00000118507	6	131456807	131604675	+	6805	-25931	6_131430876_T_C	6	131430876	131430876	183	152.923	1.03741	503.742	3.76124e-07	0.13189	1.34999	0.256028	0.00039996	0.00133915	0.00252997
ENSG00000112282	6	131895107	131949369	-	6110	68158	6_131826949_A_G	6	131826949	131826949	183	153.566	1.03588	521.603	5.08366e-05	0.086025	-0.41136	0.0991177	0.0946905	0.0928275	0.0883052
ENSG00000112306	6	133135581	133138703	+	5771	18301	6_133157004_C_T	6	133157004	133157004	183	133.712	0.952871	285.467	8.49621e-06	0.102924	-0.43296	0.0944883	0.0505949	0.0472642	0.0526437
ENSG00000112339	6	135281517	135424194	-	5205	0	6_135313994_C_A	6	135313994	135313994	183	166.148	1.03462	625.779	8.10413e-16	0.299025	-0.746047	0.084438	9.999e-05	4.35699e-12	3.46468e-11
ENSG00000027697	6	137518622	137540586	-	5163	-53631	6_137594217_A_C	6	137594217	137594217	183	134.23	0.960746	322.903	1.47374e-05	0.0977406	0.788373	0.177066	0.0845915	0.0735311	0.0747175
ENSG00000051620	6	138724669	138743334	+	6366	0	6_138726183_A_C	6	138726183	138726183	183	152.047	1.01966	563.058	2.53163e-07	0.135518	-1.14314	0.213428	0.00139986	0.00129028	0.00244699
ENSG00000135597	6	139224631	139309398	-	6448	0	6_139261711_A_G	6	139261711	139261711	183	132.246	0.984284	342.989	3.01463e-22	0.402798	-1.9393	0.174557	9.999e-05	9.45749e-14	9.28869e-13
ENSG00000034693	6	143771945	143811147	+	5045	-545243	6_143226702_G_A	6	143226702	143226702	183	160.482	1.04294	557.115	7.18734e-05	0.0827351	-2.1771	0.535866	0.0966903	0.0948129	0.089619
ENSG00000169976	6	144416019	144416754	-	4961	-502456	6_144919210_G_C	6	144919210	144919210	183	148.223	1.0077	387.591	5.96138e-05	0.0845125	0.425981	0.103641	0.111589	0.10905	0.099616
ENSG00000152822	6	146348783	146758734	+	5500	0	6_146550465_G_C	6	146550465	146550465	183	160.911	1.0527	407.318	2.95528e-05	0.0911672	1.4115	0.329441	0.0278972	0.0295503	0.0360696
ENSG00000164506	6	147525562	147706866	+	6098	-4597	6_147520965_T_C	6	147520965	147520965	183	137.411	0.965876	373.137	5.06043e-08	0.150152	-0.600623	0.105629	0.00109989	0.00113532	0.00220096
ENSG00000131013	6	149825870	149867174	-	6811	-14649	6_149881823_G_A	6	149881823	149881823	183	155.854	1.04863	645.682	3.11487e-16	0.306225	-0.924606	0.102877	9.999e-05	9.38224e-12	7.13555e-11
ENSG00000120253	6	150045452	150070801	-	6747	-83100	6_150153901_T_C	6	150153901	150153901	183	151.046	0.974591	509.535	4.54185e-08	0.151127	-0.608353	0.106581	0.00059994	0.000429362	0.000921512
ENSG00000198729	6	150464213	150571493	+	7326	39981	6_150611474_T_C	6	150611474	150611474	183	157.033	1.04519	669.799	4.9218e-10	0.191106	0.578952	0.0880491	9.999e-05	3.15928e-06	1.02637e-05
ENSG00000155906	6	151725990	151773259	-	7361	0	6_151726175_G_T	6	151726175	151726175	183	158.588	1.05527	773.264	1.99881e-07	0.137679	0.588765	0.108923	0.00029997	0.000671442	0.00137729
ENSG00000120262	6	151815166	151942328	+	7475	0	6_151824309_T_A	6	151824309	151824309	183	165.504	1.03952	869.688	2.69885e-14	0.272011	1.05986	0.128172	9.999e-05	1.65504e-10	1.02271e-09
ENSG00000131018	6	152442820	152958936	-	8465	0	6_152593067_A_C	6	152593067	152593067	183	163.306	1.00337	856.867	1.77761e-05	0.0959722	-0.648563	0.147145	0.0436956	0.0418953	0.0477394
ENSG00000074706	6	154475632	154677926	-	7653	-15593	6_154693519_T_A	6	154693519	154693519	183	63.1564	0.810785	80.2688	2.2942e-09	0.177693	-3.98684	0.633993	0.0682932	0.0728562	0.0741842
ENSG00000029639	6	155578644	155635627	-	6988	0	6_155635624_A_G	6	155635624	155635624	183	163.538	1.03815	902.93	2.97302e-18	0.340247	-0.815206	0.0839142	9.999e-05	5.19022e-14	5.21854e-13
ENSG00000175048	6	157802166	158099178	+	6737	0	6_158009638_C_A	6	158009638	158009638	183	157.444	1.03804	688.783	1.18324e-05	0.0998091	-0.482477	0.107111	0.0272973	0.0284325	0.0349063
ENSG00000078269	6	158402889	158520208	+	7030	0	6_158468356_C_T	6	158468356	158468356	183	142.54	1.00821	425.905	2.41404e-13	0.254627	0.80259	0.101509	9.999e-05	3.84025e-08	1.68999e-07
ENSG00000122335	6	158530537	158589312	-	7108	0	6_158533165_G_A	6	158533165	158533165	183	151.904	1.04962	527.281	4.62946e-11	0.211324	1.94512	0.277776	9.999e-05	5.29172e-07	1.96443e-06
ENSG00000092820	6	159186774	159240444	-	7438	0	6_159228760_G_A	6	159228760	159228760	183	151.976	1.06434	560.547	3.62359e-10	0.193751	-0.774663	0.116815	9.999e-05	2.81798e-06	9.25627e-06
ENSG00000112110	6	160210845	160219468	+	6691	0	6_160211259_G_A	6	160211259	160211259	183	157.051	1.05657	539.76	1.65033e-21	0.391689	-1.0062	0.0926942	9.999e-05	8.15605e-17	1.26658e-15
ENSG00000185345	6	161768453	163148803	-	11305	293750	6_161474703_A_G	6	161474703	161474703	183	41.6396	0.877641	85.5662	1.30793e-12	0.240954	5.28818	0.693822	0.0887911	0.0919476	0.0878061
ENSG00000112541	6	165740777	166400091	-	10263	-166660	6_166566751_T_A	6	166566751	166566751	183	162.144	1.03385	1063.76	1.42037e-06	0.119626	-0.448555	0.0899519	0.00489951	0.00498635	0.00810437
ENSG00000071242	6	166822853	167319939	-	9451	0	6_167079111_A_G	6	167079111	167079111	183	155.103	1.05548	1019.97	1.96055e-05	0.0950473	0.472408	0.107754	0.0681932	0.0707777	0.0726163
ENSG00000130396	6	168227603	168372703	+	9231	6638	6_168379341_G_A	6	168379341	168379341	183	157.82	1.06128	913.033	2.43466e-12	0.235867	0.728818	0.0969715	9.999e-05	2.50516e-08	1.13617e-07
ENSG00000112584	6	170599792	170716153	+	4576	0	6_170664168_C_T	6	170664168	170664168	183	156.712	1.0319	377.106	6.85062e-13	0.246214	1.25371	0.162158	9.999e-05	6.29284e-09	3.11606e-08
ENSG00000164828	7	855529	936072	+	7578	-23712	7_831817_G_A	7	831817	831817	183	157.873	1.03939	903.476	1.62576e-05	0.0968148	-0.651382	0.147071	0.0464954	0.0481651	0.0534065
ENSG00000239857	7	916190	936073	+	7578	-46132	7_870058_A_T	7	870058	870058	183	139.573	0.975622	564.243	1.5351e-05	0.097356	1.19536	0.26906	0.0936906	0.0927674	0.0882774
ENSG00000164877	7	1468102	1499138	-	7648	0	7_1470330_A_G	7	1470330	1470330	183	157.015	1.0539	724.524	1.67728e-08	0.160071	-0.866704	0.146761	9.999e-05	7.58235e-05	0.000190432
ENSG00000164880	7	1509914	1545489	-	7691	0	7_1517700_A_G	7	1517700	1517700	183	164.414	1.01645	778.711	1.66884e-26	0.463066	-0.919515	0.0731936	9.999e-05	2.0358e-21	5.2055e-20
ENSG00000106263	7	2393722	2420380	+	8337	4924	7_2425304_A_T	7	2425304	2425304	183	150.957	1.02196	680.742	1.71466e-07	0.139078	-0.510495	0.0938897	0.00149985	0.00120552	0.0023069
ENSG00000136295	7	2671586	2704436	+	8553	0	7_2673066_C_A	7	2673066	2673066	183	161.93	1.02719	831.669	2.54752e-05	0.0925721	-0.432654	0.100134	0.0534947	0.0553533	0.05979
ENSG00000146555	7	3341081	4308632	+	12573	0	7_3665210_G_C	7	3665210	3665210	183	151.797	1.00199	1014.07	8.24167e-07	0.124665	0.5879	0.115157	0.00709929	0.00717322	0.0111162
ENSG00000164916	7	4683389	4811074	+	8765	323057	7_5134131_C_T	7	5134131	5134131	183	157.355	1.05798	901.758	3.46639e-05	0.0896565	-0.957847	0.225623	0.0884912	0.0905162	0.086858
ENSG00000157954	7	5229820	5273457	+	8673	-2934	7_5226886_C_T	7	5226886	5226886	183	159.392	1.01559	911.732	1.43891e-05	0.0979661	-0.455114	0.102086	0.0412959	0.0436468	0.0493184
ENSG00000122512	7	6012871	6048756	-	8765	-217	7_6048973_C_A	7	6048973	6048973	183	119.29	0.903565	322.976	1.26218e-18	0.346334	-0.901442	0.0915467	9.999e-05	3.2142e-09	1.65802e-08
ENSG00000086232	7	6061882	6098861	-	8786	0	7_6092365_G_A	7	6092365	6092365	183	158.928	1.06091	870.72	4.03818e-25	0.444163	0.886033	0.0732702	9.999e-05	3.28336e-20	7.00631e-19
ENSG00000164535	7	6448758	6523821	-	8976	18519	7_6430239_T_A	7	6430239	6430239	183	154.996	1.05107	716.498	2.72663e-07	0.134839	-0.488127	0.0914003	0.00079992	0.00112844	0.00218905
ENSG00000106392	7	7196566	7288282	+	8970	0	7_7286445_A_T	7	7286445	7286445	183	160.608	1.04992	952.983	6.43429e-19	0.351083	0.875456	0.087983	9.999e-05	1.80076e-14	1.94512e-13
ENSG00000164654	7	7606504	7648560	+	8833	-629290	7_6977214_C_T	7	6977214	6977214	183	142.844	1.03567	685.61	1.43835e-05	0.0979697	0.499052	0.11194	0.0668933	0.0755511	0.0761861
ENSG00000106399	7	7676150	7758238	-	9110	0	7_7677809_C_T	7	7677809	7677809	183	167.559	1.04526	1168.05	5.81726e-07	0.127879	-0.866588	0.167292	0.00119988	0.00150645	0.00281555
ENSG00000003147	7	8152815	8302317	-	9338	0	7_8165008_A_G	7	8165008	8165008	183	158.481	1.03808	1033.31	3.11144e-05	0.0906797	0.504028	0.117987	0.0932907	0.0941474	0.0892174
ENSG00000005108	7	11409985	11871824	-	11054	0	7_11625652_C_T	7	11625652	11625652	183	159.553	1.06106	821.706	1.21044e-05	0.0995951	-0.448598	0.0997084	0.0253975	0.0282641	0.0347283
ENSG00000106460	7	12250868	12282993	+	9792	257974	7_12540967_C_T	7	12540967	12540967	183	145.31	1.06	554.48	2.21804e-05	0.0938815	-0.502213	0.115336	0.0620938	0.0704174	0.0723969
ENSG00000006747	7	12610204	12693228	+	10315	-14749	7_12595455_C_T	7	12595455	12595455	183	62.3344	0.854776	62.4497	7.85408e-16	0.299262	-1.05793	0.11967	9.999e-05	0.000634552	0.00130795
ENSG00000214960	7	16130818	16460947	-	7867	0	7_16218633_C_T	7	16218633	16218633	183	164.343	1.05131	794.402	7.74392e-06	0.103795	0.471176	0.102346	0.0139986	0.0141602	0.019654
ENSG00000106524	7	16639402	16685442	-	7056	0	7_16658999_G_A	7	16658999	16658999	183	150.046	1.00125	586.848	2.87319e-15	0.289385	1.06395	0.123247	9.999e-05	5.02945e-10	2.86882e-09
ENSG00000071189	7	17830386	17980124	-	6440	0	7_17891266_G_T	7	17891266	17891266	183	125.437	0.94774	351.663	3.11726e-06	0.112313	2.37937	0.494483	0.0588941	0.0476097	0.0529094
ENSG00000105877	7	21582834	21941457	+	8668	0	7_21583519_C_A	7	21583519	21583519	183	160.322	1.05372	973.036	8.32814e-20	0.365289	-0.814281	0.0793449	9.999e-05	2.64527e-15	3.25566e-14
ENSG00000122591	7	22980879	23053749	-	6809	-52756	7_23106505_C_G	7	23106505	23106505	183	158.052	0.99281	616.009	7.01561e-06	0.104722	0.457842	0.0989577	0.0178982	0.0187905	0.0248371
ENSG00000136243	7	23221447	23240630	+	6476	-19810	7_23201637_T_C	7	23201637	23201637	183	143.022	1.06569	418.762	3.118e-29	0.498498	1.09615	0.0812735	9.999e-05	6.98025e-22	1.91705e-20
ENSG00000136235	7	23275587	23314727	+	6693	0	7_23278283_G_T	7	23278283	23278283	183	155.264	1.01664	486.228	4.9223e-31	0.520617	-1.07307	0.0761178	9.999e-05	2.84552e-24	1.11054e-22
ENSG00000188732	7	23719750	23742868	+	6997	0	7_23719766_G_A	7	23719766	23719766	183	130.477	0.979924	280.959	1.16015e-15	0.296305	0.690175	0.0786242	9.999e-05	5.81638e-09	2.88978e-08
ENSG00000105926	7	24612888	24733812	+	7795	-190709	7_24422179_A_G	7	24422179	24422179	183	155.568	1.05903	653.686	2.87233e-06	0.113076	0.473986	0.0981291	0.00589941	0.00777028	0.0118679
ENSG00000105928	7	24737973	24809244	-	7831	0	7_24758795_T_C	7	24758795	24758795	183	152.78	1.0438	563.46	2.30008e-23	0.419235	0.92503	0.0804826	9.999e-05	9.89873e-18	1.74766e-16
ENSG00000122565	7	26240783	26252976	+	5970	-845700	7_25395083_T_C	7	25395083	25395083	183	157.82	1.04142	530.515	3.71365e-06	0.110678	0.515109	0.107937	0.00569943	0.00743562	0.011463
ENSG00000086300	7	26331542	26413949	+	6110	-367572	7_25963970_T_G	7	25963970	25963970	183	141.039	1.05102	400.966	4.13409e-05	0.0879868	1.89188	0.450256	0.114589	0.106192	0.0977368
ENSG00000106049	7	27565062	27702614	-	6180	0	7_27657973_G_A	7	27657973	27657973	183	158.499	1.03576	576.53	8.48486e-06	0.102937	-0.466276	0.101752	0.0150985	0.0167482	0.0226009
ENSG00000106066	7	29034848	29235067	-	7288	0	7_29192746_A_G	7	29192746	29192746	183	135.517	0.984737	455.44	2.66931e-21	0.38851	-0.971873	0.0901316	9.999e-05	2.6179e-13	2.48081e-12
ENSG00000122574	7	29846103	29956682	+	6697	0	7_29909781_T_C	7	29909781	29909781	183	152.458	0.996706	610.169	1.08638e-09	0.184231	0.970949	0.151033	9.999e-05	1.68251e-05	4.69914e-05
ENSG00000106100	7	30464144	30518400	-	6222	0	7_30503280_T_C	7	30503280	30503280	183	138.179	0.97467	367.586	3.94261e-06	0.110119	0.501111	0.105303	0.0234977	0.0247728	0.0312409
ENSG00000006625	7	30536238	30591095	-	6270	-17557	7_30608652_T_A	7	30608652	30608652	183	144.649	1.03469	456.93	4.44061e-07	0.130364	-0.582838	0.111279	0.00109989	0.00265865	0.00468001
ENSG00000078549	7	31092077	31151089	+	6147	0	7_31148033_A_G	7	31148033	31148033	183	140.342	1.00242	478.893	2.83359e-07	0.134487	0.623672	0.116957	0.00179982	0.00328795	0.00562809
ENSG00000154678	7	31790794	32338941	-	8909	0	7_32115042_C_T	7	32115042	32115042	183	146.454	0.996201	553.284	2.10824e-13	0.255713	-0.878428	0.110783	9.999e-05	3.06619e-08	1.37174e-07
ENSG00000105778	7	32535039	33078516	+	8474	273429	7_33351945_C_T	7	33351945	33351945	183	149.867	1.01998	542.93	1.15762e-05	0.100015	-0.688185	0.152603	0.0341966	0.0359443	0.0421239
ENSG00000170852	7	32907785	32933743	-	7004	71150	7_32836635_A_G	7	32836635	32836635	183	149.099	1.06273	406.545	1.03557e-05	0.101064	1.25457	0.27659	0.0190981	0.0215587	0.0279848
ENSG00000122642	7	32997018	33046543	+	6923	-12383	7_32984635_C_G	7	32984635	32984635	183	158.624	1.02904	493.385	9.76452e-11	0.20499	0.791507	0.115225	9.999e-05	5.55907e-07	2.05595e-06
ENSG00000122643	7	33053743	33102409	-	6766	180246	7_32873497_G_A	7	32873497	32873497	183	164.235	1.06849	542.698	1.90038e-05	0.0953417	0.524259	0.119377	0.0189981	0.0207517	0.0270795
ENSG00000122507	7	33168857	33645680	+	8010	0	7_33194826_G_C	7	33194826	33194826	183	162.895	1.05965	673.409	1.58384e-15	0.293937	-0.726969	0.0832885	9.999e-05	8.68171e-12	6.63681e-11
ENSG00000164619	7	33944524	34195484	+	6824	0	7_33946060_G_T	7	33946060	33946060	183	119.736	1.00719	267.671	2.14583e-15	0.291619	-0.855745	0.0985925	9.999e-05	3.38788e-08	1.50206e-07
ENSG00000122545	7	35840543	35944917	+	6802	48411	7_35993328_T_C	7	35993328	35993328	183	143.487	1.04292	486.053	7.78759e-06	0.103742	1.30036	0.282539	0.0291971	0.0307797	0.0372483
ENSG00000122547	7	36192759	36341152	+	6782	0	7_36291784_G_A	7	36291784	36291784	183	163.413	1.02804	743.327	1.15807e-05	0.100012	0.484761	0.107497	0.020498	0.0223887	0.028835
ENSG00000086289	7	37723447	37991543	+	8136	0	7_37985998_G_A	7	37985998	37985998	183	165.2	1.03203	830.804	2.50914e-09	0.176907	-0.60584	0.0966017	9.999e-05	8.49983e-06	2.54403e-05
ENSG00000078053	7	38423306	38671167	-	8020	0	7_38493073_C_G	7	38493073	38493073	183	147.508	1.01572	485.855	2.79889e-05	0.0916818	0.583837	0.135845	0.0727927	0.0756922	0.0762524
ENSG00000006715	7	38762564	38971994	-	7777	0	7_38920556_C_T	7	38920556	38920556	183	155.103	1.03022	606.205	2.36538e-09	0.177425	-1.03118	0.16413	9.999e-05	1.69155e-05	4.71995e-05
ENSG00000106591	7	42971800	42988557	+	6191	0	7_42973072_C_T	7	42973072	42973072	183	158.838	1.01311	514.257	2.18283e-06	0.115634	0.709929	0.145132	0.00469953	0.0048969	0.00797184
ENSG00000106603	7	43648056	43769316	-	5539	0	7_43653076_T_C	7	43653076	43653076	183	168.292	1.01465	558.014	5.13679e-09	0.170592	0.556533	0.0907133	9.999e-05	9.93284e-06	2.91412e-05
ENSG00000106605	7	43798280	43846939	+	5337	0	7_43814646_A_G	7	43814646	43814646	183	160.572	1.06176	483.485	3.70271e-07	0.132034	-0.754608	0.143023	0.00029997	0.000588574	0.00122682
ENSG00000106608	7	43915494	43966010	-	5411	-50715	7_44016725_G_A	7	44016725	44016725	183	157.212	1.00419	453.814	6.95343e-06	0.104806	-0.462268	0.0998699	0.0122988	0.0137312	0.0191752
ENSG00000136279	7	44084240	44109055	+	5388	0	7_44094935_C_T	7	44094935	44094935	183	162.305	1.04211	519.968	1.44164e-09	0.181762	1.38065	0.216543	9.999e-05	3.75147e-06	1.20686e-05
ENSG00000164708	7	44102327	44105186	-	5325	-47363	7_44152549_G_A	7	44152549	44152549	183	149.599	1.00534	434.796	3.41717e-05	0.089792	-0.47294	0.111309	0.0723928	0.074136	0.0751777
ENSG00000106624	7	44143961	44154161	+	5400	14668	7_44168829_A_G	7	44168829	44168829	183	163.056	1.03115	518.755	6.41761e-17	0.317964	-1.00963	0.109308	9.999e-05	6.77271e-13	6.10594e-12
ENSG00000058404	7	44256750	44374176	-	6030	0	7_44282877_A_G	7	44282877	44282877	183	147.508	1.04159	455.764	4.86312e-05	0.086446	-0.419784	0.100878	0.0993901	0.102805	0.0953204
ENSG00000136280	7	45039075	45116068	+	6125	56294	7_45172362_G_C	7	45172362	45172362	183	144.452	1.01365	394.439	1.18798e-07	0.14242	-0.629852	0.114252	0.00079992	0.000914611	0.00180591
ENSG00000136270	7	45139700	45151646	-	6074	1235	7_45138465_C_T	7	45138465	45138465	183	154.996	1.04322	523.088	8.17892e-06	0.103282	0.56787	0.123691	0.0152985	0.0174587	0.0234106
ENSG00000136205	7	47314753	47622156	-	8349	0	7_47506994_C_T	7	47506994	47506994	183	154.978	1.05012	738.096	3.84129e-05	0.0886833	-0.437041	0.103565	0.090491	0.0929794	0.088393
ENSG00000106078	7	51083910	51384515	-	7473	0	7_51309539_T_G	7	51309539	51309539	183	144.202	1.05799	451.064	5.36759e-07	0.12862	-0.506702	0.0974935	0.00139986	0.00275658	0.00483232
ENSG00000170419	7	54610019	54638773	+	8537	70411	7_54709184_A_T	7	54709184	54709184	183	158.588	1.03115	481.733	4.73987e-11	0.211124	-0.665916	0.0951545	9.999e-05	2.76492e-07	1.07484e-06
ENSG00000146648	7	55086715	55324313	+	9054	-119977	7_54966738_G_A	7	54966738	54966738	183	147.419	1.02324	419.647	1.61279e-10	0.200706	-1.12136	0.165422	9.999e-05	2.99568e-06	9.78255e-06
ENSG00000132434	7	55433142	55501435	+	7555	49159	7_55550594_G_A	7	55550594	55550594	183	150.904	1.01937	413.828	1.90014e-05	0.0953429	0.575086	0.13095	0.0427957	0.039133	0.0451117
ENSG00000146729	7	56019487	56067874	+	7090	53007	7_56120881_G_A	7	56120881	56120881	183	165.04	1.0568	525.451	2.44579e-14	0.272783	-0.733038	0.0884757	9.999e-05	6.53562e-11	4.31744e-10
ENSG00000129103	7	56131696	56148363	+	6959	-38242	7_56093454_T_G	7	56093454	56093454	183	157.945	1.03115	467.897	5.02766e-30	0.50835	1.16816	0.0849227	9.999e-05	3.5624e-24	1.37226e-22
ENSG00000106153	7	56169263	56174269	-	6948	88837	7_56080426_C_G	7	56080426	56080426	183	158.409	1.06342	454.071	5.8312e-16	0.301512	-0.766907	0.0862869	9.999e-05	4.82009e-12	3.82269e-11
ENSG00000196715	7	65338255	65424550	+	5502	80493	7_65505043_T_C	7	65505043	65505043	183	142.45	0.996452	166.133	4.3633e-16	0.303695	0.804572	0.0900576	9.999e-05	1.36789e-10	8.5778e-10
ENSG00000126522	7	65540786	65558545	+	5275	681043	7_66239588_T_G	7	66239588	66239588	183	149.885	1.00843	200.699	7.11013e-08	0.147078	-0.570957	0.101639	9.999e-05	0.000202573	0.000469415
ENSG00000009954	7	72854729	72936608	-	3721	-85603	7_73022211_G_A	7	73022211	73022211	183	147.83	1.06448	338.49	7.95613e-05	0.0817686	-0.469336	0.116263	0.10369	0.105909	0.0975579
ENSG00000106638	7	72983263	72993121	-	3516	-135306	7_73128427_A_G	7	73128427	73128427	183	163.306	1.02932	439.823	2.08682e-05	0.0944577	0.880226	0.201467	0.0210979	0.0224813	0.0289292
ENSG00000106089	7	73113537	73134002	-	3422	0	7_73121347_A_G	7	73121347	73121347	183	148.884	1.04956	349.345	3.97608e-06	0.11004	-0.492383	0.103511	0.0079992	0.0086865	0.0130522
ENSG00000106077	7	73150425	73153197	-	3361	-42792	7_73195989_G_C	7	73195989	73195989	183	152.762	1.01382	366.789	1.50425e-06	0.119094	-0.462345	0.0929523	0.00279972	0.00375099	0.00630715
ENSG00000106682	7	73588576	73611431	+	3145	-421317	7_73167259_C_T	7	73167259	73167259	183	166.022	1.02884	483.23	8.54802e-05	0.081086	0.443264	0.110307	0.0749925	0.077927	0.0779559
ENSG00000106665	7	73703806	73820273	+	3099	0	7_73704677_T_C	7	73704677	73704677	183	152.244	0.996652	362.485	9.64528e-14	0.261953	0.700511	0.08692	9.999e-05	4.36046e-09	2.21086e-08
ENSG00000135213	7	75046067	75115548	-	3560	0	7_75101707_A_T	7	75101707	75101707	183	160.572	1.01914	447.889	2.48501e-17	0.324923	0.851037	0.0906796	9.999e-05	5.67993e-13	5.13635e-12
ENSG00000127946	7	75162622	75368280	-	4075	0	7_75183403_A_G	7	75183403	75183403	183	155.496	1.06814	434.916	3.84124e-07	0.131697	-0.532932	0.101157	0.00049995	0.000772984	0.00156288
ENSG00000127948	7	75528519	75616173	+	4703	0	7_75534963_A_G	7	75534963	75534963	183	163.181	1.02723	500.118	1.99762e-07	0.137684	-1.07376	0.198644	0.00059994	0.000366662	0.000802624
ENSG00000127951	7	76822689	76829143	-	6080	-16543	7_76845686_C_T	7	76845686	76845686	183	150.707	1.05979	426.94	1.41707e-15	0.294784	-0.994211	0.113674	9.999e-05	4.77114e-11	3.22362e-10
ENSG00000127947	7	77166593	77269388	+	7162	-32461	7_77134132_G_A	7	77134132	77134132	183	152.798	1.00079	580.902	3.78354e-09	0.173292	-0.669877	0.108158	9.999e-05	4.20325e-05	0.000110623
ENSG00000187391	7	77646394	79082890	-	10812	0	7_78114661_A_G	7	78114661	78114661	183	162.895	1.04296	964.188	1.55301e-05	0.0972466	-0.499225	0.112439	0.0352965	0.0370623	0.0431608
ENSG00000186472	7	82383330	82792246	-	7855	217622	7_82165708_C_T	7	82165708	82165708	183	147.294	1.01004	499.088	3.22703e-05	0.0903342	1.06694	0.250281	0.0865913	0.0892785	0.0860607
ENSG00000105784	7	87256865	87461611	+	5206	0	7_87370183_A_G	7	87370183	87370183	183	152.691	1.03406	346.454	1.38273e-08	0.161796	0.78729	0.132465	9.999e-05	5.3991e-05	0.000138652
ENSG00000075142	7	87834434	87856308	-	5093	0	7_87835469_G_A	7	87835469	87835469	183	151.94	1.00365	342.123	3.43588e-07	0.13272	0.560325	0.105883	0.0009999	0.00113928	0.00220576
ENSG00000157214	7	89796905	89867451	+	7020	0	7_89843560_G_T	7	89843560	89843560	183	145.435	1.07038	387.686	1.25929e-17	0.329866	0.751561	0.0791865	9.999e-05	1.63946e-12	1.39335e-11
ENSG00000105793	7	89964538	90020769	+	6642	155628	7_90176397_T_G	7	90176397	90176397	183	159.285	1.01664	451.011	6.45862e-10	0.188753	0.659118	0.101011	9.999e-05	2.99799e-06	9.78255e-06
ENSG00000001630	7	91741466	91772266	-	4042	0	7_91765639_T_C	7	91765639	91765639	183	162.681	1.03909	423.12	1.70483e-07	0.139131	-0.518174	0.0952811	0.00039996	0.00025149	0.000569423
ENSG00000127980	7	92116335	92157845	-	3982	0	7_92128884_T_C	7	92128884	92128884	183	161.054	1.03487	366.804	4.35858e-05	0.0874853	1.12236	0.267954	0.0384962	0.0399827	0.0458772
ENSG00000177409	7	92759369	92777682	-	4246	0	7_92777091_A_C	7	92777091	92777091	183	137.893	1.04988	293.61	2.04017e-18	0.342929	-1.54846	0.158445	9.999e-05	2.45551e-12	2.03444e-11
ENSG00000242265	7	94285638	94299007	+	4595	289963	7_94588970_A_G	7	94588970	94588970	183	155.067	1.01171	386.807	3.82033e-05	0.0887351	0.442914	0.104923	0.0524948	0.054504	0.0590215
ENSG00000105854	7	95034176	95064510	-	4558	0	7_95034775_G_C	7	95034775	95034775	183	128.922	0.937756	205.939	1.26585e-06	0.120694	-0.537332	0.107212	0.0122988	0.0134884	0.0188895
ENSG00000158560	7	95401867	95739634	+	5489	-896758	7_94505109_G_T	7	94505109	94505109	183	144.774	1.01783	371.315	3.40658e-05	0.0898214	0.419636	0.0987462	0.0762924	0.0773224	0.0775341
ENSG00000070669	7	97481431	97501854	-	6262	35458	7_97445973_C_A	7	97445973	97445973	183	158.392	1.06107	527.833	4.14878e-11	0.21225	-0.911913	0.129867	9.999e-05	1.76018e-07	7.00788e-07
ENSG00000198742	7	98625062	98741723	-	4957	0	7_98733337_G_A	7	98733337	98733337	183	170.437	1.02566	498.147	9.57507e-07	0.123279	0.512659	0.101062	0.00109989	0.000935657	0.00184375
ENSG00000146833	7	99474582	99517223	-	3844	-7889	7_99525112_A_T	7	99525112	99525112	183	154.353	1.01683	245.095	1.21382e-06	0.121083	-0.449783	0.0895795	0.00159984	0.00182716	0.00335367
ENSG00000160862	7	99564344	99573780	-	3874	-32081	7_99605861_T_C	7	99605861	99605861	183	158.677	1.0406	300.467	0.000143184	0.0761726	-0.371939	0.0957507	0.10109	0.101965	0.0947377
ENSG00000168090	7	99686578	99689823	+	3876	790943	7_100480766_G_A	7	100480766	100480766	183	154.12	1.04062	284.914	4.38095e-05	0.0874367	-1.51863	0.362669	0.0394961	0.0428829	0.0486161
ENSG00000106290	7	99704694	99717464	-	3960	-645259	7_100362723_C_T	7	100362723	100362723	183	133.497	0.981134	183.597	2.09788e-05	0.0944078	-2.31012	0.528898	0.0514949	0.0537124	0.0582936
ENSG00000146834	7	100026414	100031741	+	4474	-2576	7_100023838_C_T	7	100023838	100023838	183	161.251	1.03198	375.599	5.28049e-12	0.229485	-0.805272	0.109076	9.999e-05	2.04636e-08	9.36683e-08
ENSG00000146830	7	100277131	100287071	-	5388	26933	7_100250198_A_G	7	100250198	100250198	183	150.332	1.01397	373.101	7.50877e-11	0.207225	-0.794967	0.114942	9.999e-05	1.12467e-06	3.99986e-06
ENSG00000196411	7	100400188	100425121	-	5600	-25103	7_100450224_G_A	7	100450224	100450224	183	153.924	1.0424	437.69	3.32327e-10	0.194497	1.6359	0.246099	9.999e-05	2.11671e-06	7.14263e-06
ENSG00000146828	7	100424443	100464631	+	5696	21404	7_100486035_C_A	7	100486035	100486035	183	154.442	1.03949	448.406	4.85124e-10	0.191231	-0.599825	0.0911867	9.999e-05	2.96219e-06	9.68704e-06
ENSG00000106367	7	100797679	100804877	+	5826	0	7_100800635_G_A	7	100800635	100800635	183	144.452	1.02953	377.77	4.04872e-19	0.354328	-0.861797	0.0859968	9.999e-05	3.41669e-13	3.14728e-12
ENSG00000161036	7	102105377	102113615	+	4967	-3213	7_102102164_T_C	7	102102164	102102164	183	154.531	1.02829	372.606	3.71364e-07	0.132007	-0.593312	0.112465	0.00049995	0.000915102	0.00180591
ENSG00000005075	7	102113566	102119354	-	4939	23691	7_102089875_G_A	7	102089875	102089875	183	156.265	1.02862	371.826	1.69275e-13	0.257469	-0.823785	0.103415	9.999e-05	2.05778e-09	1.08798e-08
ENSG00000170632	7	102715329	102740205	+	5349	0	7_102717384_C_T	7	102717384	102717384	183	145.667	1.03682	325.775	2.19803e-07	0.136811	-0.735505	0.136569	0.00059994	0.000954142	0.00187422
ENSG00000105821	7	102952922	102985320	-	5709	95558	7_102857364_T_C	7	102857364	102857364	183	155.175	1.05054	389.125	2.07056e-07	0.137357	0.999358	0.185134	0.00059994	0.000459798	0.000981156
ENSG00000005483	7	104654627	104754808	+	6219	-618527	7_104036100_C_T	7	104036100	104036100	183	146.865	1.00738	497.163	1.79404e-06	0.117458	1.86318	0.377534	0.00889911	0.00904667	0.0135044
ENSG00000135250	7	104751152	105039755	-	6781	-412769	7_105452524_C_G	7	105452524	105452524	183	147.919	1.0409	571.32	6.46901e-06	0.105483	1.85584	0.399502	0.019598	0.0241026	0.0306301
ENSG00000135249	7	105172533	105208124	+	5755	0	7_105191335_A_G	7	105191335	105191335	183	141.396	0.980842	394.516	1.32938e-05	0.0987122	-0.52693	0.117699	0.0524948	0.0533018	0.0579115
ENSG00000005249	7	106685095	106802256	+	5691	191342	7_106993598_C_T	7	106993598	106993598	183	146.382	0.959129	449.309	1.30032e-05	0.0989205	-1.1478	0.256082	0.050495	0.049273	0.0543303
ENSG00000075790	7	107220423	107269615	+	5288	0	7_107245468_A_G	7	107245468	107245468	183	146.757	1.01681	395.173	8.01947e-07	0.124918	0.557481	0.109073	0.00469953	0.00355713	0.00602215
ENSG00000091140	7	107531416	107572175	+	5134	0	7_107544531_G_A	7	107544531	107544531	183	152.977	1.03897	419.838	4.94519e-14	0.267245	0.754116	0.0923076	9.999e-05	1.09372e-09	6.02989e-09
ENSG00000091136	7	107564245	107643700	-	5229	-89956	7_107733656_C_T	7	107733656	107733656	183	159.857	1.03855	472.817	5.68565e-06	0.106693	1.86586	0.399103	0.00709929	0.00866247	0.0130293
ENSG00000135269	7	115850548	115898837	+	4527	0	7_115851177_G_A	7	115851177	115851177	183	103.206	0.825973	93.1428	5.18949e-11	0.210358	-2.545	0.364501	9.999e-05	0.000432685	0.000927973
ENSG00000105976	7	116312445	116438440	+	4377	0	7_116433527_T_C	7	116433527	116433527	183	155.997	1.03803	364.353	2.80399e-05	0.0916645	-0.441721	0.102789	0.0356964	0.0343059	0.0406693
ENSG00000198898	7	116451125	116562103	+	4378	0	7_116522315_T_A	7	116522315	116522315	183	118.485	0.877674	144.694	1.19082e-06	0.121261	-0.627972	0.124964	0.0512949	0.023962	0.0305037
ENSG00000196937	7	120988906	121036418	-	5314	2546	7_120986360_A_G	7	120986360	120986360	183	157.283	1.03323	385.731	2.20719e-11	0.217564	-0.846415	0.118656	9.999e-05	1.27034e-07	5.18288e-07
ENSG00000081803	7	121958482	122526813	-	6641	-495303	7_123022116_T_C	7	123022116	123022116	183	164.36	1.04931	561.23	3.05691e-06	0.112495	-0.607685	0.126174	0.00459954	0.00413923	0.00687038
ENSG00000128513	7	124462441	124570037	-	6626	0	7_124569382_T_C	7	124569382	124569382	183	140.592	1.01812	252.932	9.40204e-07	0.123448	-0.524453	0.103307	0.00339966	0.00393964	0.00657589
ENSG00000179603	7	126078653	126893348	-	7785	618650	7_125460003_T_C	7	125460003	125460003	183	159.696	1.0393	488.206	7.14153e-05	0.0827959	-0.398231	0.0979802	0.0852915	0.0866208	0.0843763
ENSG00000048405	7	126986845	127071978	-	5272	0	7_127006766_C_T	7	127006766	127006766	183	154.102	1.03165	371.688	6.03906e-30	0.507369	1.38219	0.10068	9.999e-05	1.32719e-23	4.74286e-22
ENSG00000179562	7	127220673	127233665	-	5326	-276824	7_127510489_A_G	7	127510489	127510489	183	140.217	1.0149	282.662	3.59313e-05	0.0893162	-0.462982	0.109284	0.0785921	0.0777842	0.0778393
ENSG00000197157	7	127292235	127732661	+	6537	-19415	7_127272820_G_A	7	127272820	127272820	183	155.872	1.01304	467.862	2.66703e-07	0.135042	-0.530297	0.0992105	0.00049995	0.000873608	0.00174023
ENSG00000128594	7	127667125	127672160	-	5421	-9260	7_127681420_A_T	7	127681420	127681420	183	158.838	1.0045	384.263	5.10753e-06	0.107698	0.402277	0.0855957	0.00669933	0.0080717	0.0122525
ENSG00000106344	7	127937739	127983962	-	5587	5241	7_127932498_G_A	7	127932498	127932498	183	144.184	1.01175	312.442	1.3183e-06	0.120318	-1.08049	0.215969	0.00419958	0.00516706	0.0083703
ENSG00000106348	7	128032332	128050306	-	5475	128807	7_127903525_C_T	7	127903525	127903525	183	131.781	0.940121	234.433	1.46904e-06	0.119314	-1.57016	0.315343	0.0112989	0.0138938	0.0193749
ENSG00000128595	7	128379347	128411861	+	5582	369137	7_128780998_T_A	7	128780998	128780998	183	170.955	1.03422	590.571	9.85055e-06	0.101534	0.928523	0.204179	0.00929907	0.00961494	0.0141885
ENSG00000128591	7	128470432	128499328	+	5703	-373632	7_128096800_C_T	7	128096800	128096800	183	120.63	0.919237	221.244	1.04734e-06	0.122449	-2.16676	0.428788	0.0370963	0.0235282	0.0300806
ENSG00000091732	7	129658127	129691291	-	5340	883922	7_128774205_C_T	7	128774205	128774205	183	157.319	1.07263	520.46	1.28825e-05	0.0990083	-0.966645	0.215559	0.0165983	0.0201425	0.0263773
ENSG00000106477	7	130033613	130082274	-	5471	0	7_130079309_C_T	7	130079309	130079309	183	165.826	1.04244	696.478	7.99435e-05	0.0817231	-0.45197	0.111995	0.09989	0.102185	0.0948641
ENSG00000131558	7	132937830	133751342	+	6859	0	7_133581202_C_T	7	133581202	133581202	183	156.086	1.05622	507.658	2.72072e-21	0.388384	-1.20002	0.111319	9.999e-05	1.57053e-16	2.31759e-15
ENSG00000146856	7	134671260	134832715	+	6521	0	7_134678327_C_T	7	134678327	134678327	183	136.267	1.03952	379.603	6.18761e-07	0.127311	-2.08773	0.40406	0.00579942	0.00520808	0.00843214
ENSG00000105875	7	134868591	134896316	-	6199	-46054	7_134942370_C_G	7	134942370	134942370	183	114.304	0.888369	185.489	1.5996e-06	0.118523	-0.490256	0.0988327	0.0530947	0.0430431	0.0487477
ENSG00000155561	7	135242668	135333505	+	6287	2759	7_135336264_T_G	7	135336264	135336264	183	160.304	1.02624	599.181	1.17765e-06	0.121364	0.507183	0.100879	0.00269973	0.00276714	0.00484797
ENSG00000105894	7	136912089	137028611	-	5606	-51633	7_137080244_T_G	7	137080244	137080244	183	159.785	1.01883	613.653	1.31773e-06	0.120322	0.676003	0.135118	0.0029997	0.00339954	0.00578839
ENSG00000122778	7	138516127	138666064	-	5771	0	7_138607433_T_C	7	138607433	138607433	183	157.123	1.03991	744.674	7.01184e-06	0.104727	0.748835	0.161848	0.0189981	0.0195884	0.0257426
ENSG00000105939	7	138728267	138794465	-	5700	746897	7_137981370_T_G	7	137981370	137981370	183	150.207	1.04796	607.078	2.79067e-05	0.0917096	-1.8089	0.420818	0.069593	0.0747525	0.0756431
ENSG00000236279	7	139208603	139229730	+	5613	-194732	7_139013871_G_A	7	139013871	139013871	183	157.802	1.04468	719.882	2.06154e-05	0.0945729	-0.745582	0.170535	0.0449955	0.0465029	0.0519323
ENSG00000090266	7	140390578	140422590	+	4822	0	7_140396718_G_A	7	140396718	140396718	183	158.284	1.05471	548.363	5.24289e-06	0.107453	-1.87973	0.400477	0.00779922	0.00955829	0.014126
ENSG00000157764	7	140419128	140624564	-	5223	192305	7_140226823_G_T	7	140226823	140226823	183	162.395	1.03981	612.015	6.91309e-05	0.083105	-0.858798	0.210869	0.0920908	0.0929502	0.088393
ENSG00000090263	7	140705855	140715028	-	4774	392572	7_140313283_C_T	7	140313283	140313283	183	153.727	1.01667	454.942	1.18376e-05	0.099805	-1.4747	0.327393	0.0259974	0.0250593	0.0315084
ENSG00000159840	7	143078174	143088204	+	3961	-592537	7_142485637_G_A	7	142485637	142485637	183	163.431	1.02881	415.667	7.07045e-06	0.104649	1.29494	0.279996	0.00639936	0.00783954	0.0119491
ENSG00000155660	7	148700155	148725733	-	6514	0	7_148701646_G_C	7	148701646	148701646	183	159.482	1.02743	732.801	2.55545e-07	0.135433	0.703376	0.131371	0.00069993	0.000905925	0.00179497
ENSG00000106526	7	149941006	150020814	-	6865	0	7_149979617_A_G	7	149979617	149979617	183	163.985	1.0306	862.611	5.91689e-12	0.228542	-1.14307	0.155246	9.999e-05	3.76897e-08	1.66356e-07
ENSG00000213203	7	150413646	150421372	+	6643	-7205	7_150406441_G_A	7	150406441	150406441	183	151.726	0.990812	622.935	1.99675e-06	0.116463	-0.764718	0.155702	0.0112989	0.00980599	0.0144489
ENSG00000197150	7	150725511	150744869	+	6786	0	7_150725722_A_C	7	150725722	150725722	183	160.482	1.04433	806.194	5.22142e-13	0.248413	-0.678084	0.0871887	9.999e-05	4.86622e-09	2.44639e-08
ENSG00000033100	7	150929576	150935908	+	6391	-891760	7_150037816_T_G	7	150037816	150037816	183	154.138	1.01838	633.894	2.38189e-05	0.0932078	-0.43411	0.100093	0.0617938	0.0611468	0.0647972
ENSG00000013374	7	151038786	151075535	+	6182	0	7_151044035_G_A	7	151044035	151044035	183	133.015	0.928586	380.822	2.27854e-08	0.157329	-0.584938	0.100071	0.00189981	0.00125243	0.0023813
ENSG00000105983	7	156461647	156685924	-	8341	-11590	7_156697514_A_G	7	156697514	156697514	183	160.107	1.06453	934.712	1.43519e-05	0.0979905	0.658925	0.147783	0.0344966	0.0361357	0.0422976
ENSG00000155093	7	157331751	158380480	-	10371	0	7_158319010_G_A	7	158319010	158319010	183	138.358	0.983026	585.56	8.7349e-27	0.466828	-1.38967	0.109785	9.999e-05	1.44226e-17	2.47277e-16
ENSG00000146918	7	158424004	158497520	-	6322	0	7_158471852_T_C	7	158471852	158471852	183	165.862	1.02033	643.465	4.81421e-06	0.108251	-0.768203	0.162988	0.00619938	0.00775319	0.0118479
ENSG00000117868	7	158523687	158622944	-	5919	0	7_158541253_C_A	7	158541253	158541253	183	162.412	1.03824	607.578	7.66728e-12	0.226393	-0.802736	0.109692	9.999e-05	3.62858e-08	1.60638e-07
ENSG00000126870	7	158649270	158749438	+	5440	0	7_158662840_A_G	7	158662840	158662840	183	147.615	1.02587	376.133	3.25582e-26	0.459154	-1.15497	0.0926625	9.999e-05	2.41147e-19	4.86575e-18
ENSG00000198010	8	1449533	1656642	+	11968	-183226	8_1266307_C_T	8	1266307	1266307	183	155.425	1.07405	1217.44	2.38424e-05	0.0931985	0.493715	0.113842	0.0919908	0.09366	0.0888407
ENSG00000104728	8	1772143	1906807	+	11803	-14870	8_1757273_T_A	8	1757273	1757273	183	162.323	1.05686	1335.06	5.86138e-11	0.209326	0.871221	0.125167	9.999e-05	4.16316e-07	1.58109e-06
ENSG00000036448	8	1993156	2113475	+	12364	0	8_2000409_G_A	8	2000409	2000409	183	145.024	0.96913	1043.01	2.40725e-11	0.216835	2.93372	0.412149	0.00019998	4.36646e-06	1.38963e-05
ENSG00000182319	8	8175259	8244008	-	6003	-160183	8_8404191_A_C	8	8404191	8404191	183	142.45	1.05257	473.927	7.08389e-08	0.147111	0.561582	0.0999565	0.00039996	0.000644133	0.00132494
ENSG00000147324	8	8640865	8751155	-	7893	-168835	8_8919990_A_G	8	8919990	8919990	183	162.734	1.04145	679.166	6.31473e-08	0.148151	0.591313	0.104814	9.999e-05	0.000159684	0.000377401
ENSG00000173273	8	9413425	9639856	+	9817	0	8_9445974_T_G	8	9445974	9445974	183	151.011	1.01909	621.303	4.69783e-07	0.129847	-0.477642	0.0914028	0.00189981	0.00261622	0.00461628
ENSG00000175806	8	9911779	10286401	+	9787	0	8_10010266_C_T	8	10010266	10010266	183	150.385	1.04319	654.474	4.26668e-06	0.109381	1.26107	0.266005	0.0147985	0.016584	0.0224406
ENSG00000154319	8	11278973	11332224	-	7608	0	8_11285368_A_G	8	11285368	11285368	183	109.371	0.932308	221.22	2.17488e-10	0.198144	0.746319	0.110983	0.00019998	0.000379834	0.000826578
ENSG00000164733	8	11700034	11726957	-	7003	8892	8_11691142_G_T	8	11691142	11691142	183	167.899	1.0362	798.773	5.58875e-18	0.335727	-0.961889	0.100018	9.999e-05	3.406e-14	3.53235e-13
ENSG00000155970	8	16884748	16980153	+	9854	0	8_16955751_C_G	8	16955751	16955751	183	113.642	0.907292	273.894	6.58308e-13	0.246537	1.01276	0.13088	9.999e-05	1.35888e-05	3.88302e-05
ENSG00000104219	8	17013539	17082308	+	9735	0	8_17022942_C_T	8	17022942	17022942	183	141.503	1.0132	555.162	9.51817e-13	0.243544	1.98625	0.258769	9.999e-05	1.58763e-07	6.37222e-07
ENSG00000003987	8	17155540	17271037	-	10352	0	8_17161244_G_A	8	17161244	17161244	183	149.796	1.03268	704.571	1.33691e-05	0.098659	-0.808527	0.180653	0.0514949	0.0504984	0.0555084
ENSG00000003989	8	17354598	17428082	+	10494	0	8_17391277_T_G	8	17391277	17391277	183	154.317	1.04546	892.439	6.60991e-07	0.126702	0.585877	0.113703	0.00229977	0.00340802	0.00579617
ENSG00000129422	8	17501305	17658426	-	11128	0	8_17507964_A_G	8	17507964	17507964	183	140.538	0.953667	620.436	1.77093e-13	0.257108	0.763002	0.0958748	9.999e-05	1.50189e-07	6.06089e-07
ENSG00000078674	8	17780350	17885478	+	10939	0	8_17792853_G_A	8	17792853	17792853	183	161.376	1.04162	947.85	9.72146e-31	0.517056	-0.996955	0.0712245	9.999e-05	2.62641e-25	1.19849e-23
ENSG00000104763	8	17913935	17942494	-	10470	0	8_17921230_G_A	8	17921230	17921230	183	156.587	1.02466	848.889	2.65291e-17	0.324445	0.799524	0.0852835	9.999e-05	2.24027e-12	1.87179e-11
ENSG00000147408	8	19261673	19615540	-	10363	0	8_19315034_G_T	8	19315034	19315034	183	163.127	1.01812	1101.99	2.21938e-23	0.41946	0.975491	0.0848337	9.999e-05	2.77897e-18	5.25013e-17
ENSG00000061337	8	20103677	20161474	-	8421	0	8_20156565_T_C	8	20156565	20156565	183	162.591	1.04272	909.186	3.90526e-05	0.0885267	-0.435839	0.10338	0.0763924	0.0815917	0.0807774
ENSG00000168546	8	21547916	21669869	-	6935	-410553	8_22080422_G_C	8	22080422	22080422	183	122.846	0.940274	310.62	5.87665e-06	0.106384	-1.51708	0.325028	0.0766923	0.0753939	0.076115
ENSG00000158856	8	21906507	21940038	+	6304	0	8_21906789_G_T	8	21906789	21906789	183	164.343	1.02996	866.868	1.50044e-07	0.140295	-0.723641	0.132419	0.00029997	0.000441925	0.000945738
ENSG00000168495	8	22102618	22112113	+	5923	0	8_22104691_G_T	8	22104691	22104691	183	103.384	0.896422	184.041	1.1045e-11	0.223355	0.801334	0.110459	0.00029997	0.000177384	0.000415263
ENSG00000120910	8	22298333	22398652	+	6325	0	8_22309551_G_T	8	22309551	22309551	183	161.608	1.03445	890.101	2.31412e-09	0.177617	-0.568172	0.0903751	9.999e-05	1.19579e-05	3.47388e-05
ENSG00000120896	8	22402500	22433301	+	6180	838353	8_23271654_C_T	8	23271654	23271654	183	155.353	1.03058	724.592	2.09139e-05	0.0944371	-1.18293	0.270783	0.0561944	0.0565054	0.0608572
ENSG00000120913	8	22435793	22455538	+	6307	0	8_22445038_C_T	8	22445038	22445038	183	162.377	1.0369	781.166	7.80067e-09	0.16689	-1.03196	0.170441	9.999e-05	2.8764e-05	7.74903e-05
ENSG00000147439	8	22477932	22526661	-	6428	125	8_22477807_T_C	8	22477807	22477807	183	164.128	1.06085	848.68	3.98105e-10	0.192939	0.586037	0.0886017	9.999e-05	1.19978e-06	4.25169e-06
ENSG00000147457	8	23101151	23119512	+	6557	0	8_23110872_G_C	8	23110872	23110872	183	142.361	1.00818	501.164	8.16912e-06	0.103293	0.670913	0.146127	0.0381962	0.0400043	0.0458843
ENSG00000104722	8	24770526	24776607	+	5871	370541	8_25147148_C_T	8	25147148	25147148	183	157.212	1.04115	511.045	2.63872e-05	0.0922393	-1.62942	0.377863	0.0409959	0.0425986	0.0483735
ENSG00000104725	8	24808469	24814624	-	5872	24610	8_24783859_T_G	8	24783859	24783859	183	153.531	1.03801	460.003	1.08552e-07	0.14324	-0.74907	0.135423	0.00029997	0.000390494	0.000846051
ENSG00000147459	8	25042239	25275598	+	6889	0	8_25137329_C_A	8	25137329	25137329	183	155.479	1.02194	654.298	2.14343e-05	0.0942048	-0.902215	0.206806	0.0518948	0.0532594	0.0578866
ENSG00000240694	8	26362203	26371608	-	7721	-138683	8_26510291_G_A	8	26510291	26510291	183	159.535	1.02931	710.195	3.56719e-05	0.0893849	0.410455	0.0968445	0.0722928	0.071217	0.0729408
ENSG00000015592	8	27092841	27115937	-	7632	0	8_27103024_A_G	8	27103024	27103024	183	144.756	1.03032	492.516	2.44872e-17	0.32503	-0.737935	0.0786091	9.999e-05	1.16996e-11	8.76317e-11
ENSG00000120915	8	27348297	27403081	+	7444	0	8_27383901_G_T	8	27383901	27383901	183	155.961	1.04561	579.152	1.32631e-13	0.259417	1.34769	0.168327	9.999e-05	1.96924e-09	1.04303e-08
ENSG00000147419	8	27590836	27630170	-	6845	0	8_27617390_G_C	8	27617390	27617390	183	160.876	1.06567	615.127	3.56992e-30	0.510177	0.997321	0.0722385	9.999e-05	1.82689e-25	8.85687e-24
ENSG00000134014	8	27947191	28048673	+	5654	0	8_27947607_A_C	8	27947607	27947607	183	154.245	1.01377	506.612	3.48923e-17	0.322441	0.888786	0.0952401	9.999e-05	3.59891e-12	2.88506e-11
ENSG00000104290	8	28351730	28431775	+	5612	5839	8_28437614_A_G	8	28437614	28437614	183	160.054	1.02767	591.243	6.67138e-07	0.126616	-0.506784	0.0983909	0.00119988	0.00164909	0.00305504
ENSG00000133863	8	30689061	30748122	-	5635	255897	8_30433164_G_C	8	30433164	30433164	183	125.401	0.967585	207.296	1.95789e-05	0.0950602	-2.1182	0.483117	0.0845915	0.0899435	0.0864489
ENSG00000172733	8	30853322	30891231	-	5592	-379526	8_31270757_T_C	8	31270757	31270757	183	163.485	1.05131	465.523	8.36614e-05	0.0812906	1.57715	0.391936	0.0726927	0.0773681	0.0775537
ENSG00000133878	8	33448857	33457624	-	5032	-367481	8_33825105_A_G	8	33825105	33825105	183	160.161	1.06177	326.044	0.000105576	0.079076	0.822971	0.20761	0.0717928	0.075023	0.0758438
ENSG00000156687	8	35092976	35654068	+	4687	0	8_35134270_G_A	8	35134270	35134270	183	158.57	1.01638	317.752	4.16342e-09	0.172448	0.594115	0.0962086	9.999e-05	1.18234e-05	3.43817e-05
ENSG00000156735	8	38034052	38070819	+	3941	48031	8_38118850_A_T	8	38118850	38118850	183	121.738	0.918828	219.804	3.87567e-09	0.17308	-3.13943	0.507263	0.00229977	0.000686201	0.00140562
ENSG00000085788	8	38082737	38133076	+	3922	0	8_38116792_A_G	8	38116792	38116792	183	164.11	1.02816	555.781	1.61422e-07	0.139629	0.580651	0.106548	0.00029997	0.000309444	0.000687007
ENSG00000169499	8	38758754	38831428	+	4252	-80277	8_38678477_A_G	8	38678477	38678477	183	156.426	1.02141	412.338	5.03014e-10	0.190918	0.587164	0.0893525	9.999e-05	2.82878e-06	9.28146e-06
ENSG00000168615	8	38854389	38962663	+	4938	-8499	8_38845890_C_T	8	38845890	38845890	183	151.136	1.03054	428.563	1.93818e-05	0.0951557	-0.857814	0.195541	0.0385961	0.0391056	0.0450976
ENSG00000147533	8	41347916	41368499	+	5955	-130832	8_41217084_A_G	8	41217084	41217084	183	99.8637	0.871533	129.758	1.56804e-10	0.200947	-2.6535	0.391148	0.00039996	0.000902442	0.00179046
ENSG00000168575	8	42273994	42397069	-	5431	-559015	8_42956084_G_A	8	42956084	42956084	183	99.131	0.856494	101.614	2.23557e-07	0.136656	3.07123	0.570643	0.0440956	0.0275419	0.0339928
ENSG00000165102	8	42995557	43057998	+	4308	480586	8_43538584_A_G	8	43538584	43538584	183	158.427	1.03961	272.143	0.00011977	0.0778744	-2.05788	0.52347	0.079792	0.0803502	0.0796583
ENSG00000164808	8	48173168	48648868	+	4338	0	8_48237849_T_G	8	48237849	48237849	183	144.827	0.996264	177.737	1.0257e-12	0.242935	0.718943	0.0938189	9.999e-05	4.41431e-08	1.92548e-07
ENSG00000104738	8	48872746	48890720	+	2956	0	8_48885436_T_A	8	48885436	48885436	183	144.506	0.990263	166.782	9.85785e-19	0.34808	1.06361	0.107601	9.999e-05	9.16918e-13	8.02262e-12
ENSG00000023287	8	53535017	53658403	-	6880	95126	8_53439891_G_A	8	53439891	53439891	183	129.405	1.08991	259.617	1.01408e-05	0.101261	-1.97506	0.434962	0.0268973	0.0386757	0.0446713
ENSG00000137547	8	55047771	55060461	+	5707	-858946	8_54188825_G_C	8	54188825	54188825	183	149.384	1.05354	373.661	8.08249e-06	0.103393	-1.13261	0.246553	0.0151985	0.0162947	0.0221096
ENSG00000167904	8	56608984	56685966	-	6081	0	8_56645364_G_C	8	56645364	56645364	183	158.374	1.04096	479.99	1.48274e-07	0.140403	0.647475	0.118429	9.999e-05	0.000352643	0.00077537
ENSG00000215114	8	59323824	59364060	+	6035	0	8_59333307_A_G	8	59333307	59333307	183	152.512	1.05784	475.508	4.15884e-10	0.192562	-0.66365	0.100458	9.999e-05	2.72354e-06	8.97588e-06
ENSG00000104388	8	61429417	61536186	+	5625	957018	8_62493204_T_C	8	62493204	62493204	183	159.571	1.01863	453.841	1.52002e-05	0.0974491	-1.77655	0.399668	0.0208979	0.0223187	0.0287574
ENSG00000137563	8	63927639	63951730	-	5734	0	8_63951312_A_G	8	63951312	63951312	183	146.543	1.02898	256.27	7.63071e-10	0.187305	0.65859	0.10141	9.999e-05	6.73122e-06	2.05406e-05
ENSG00000147576	8	67342421	67383836	+	4281	0	8_67378385_T_C	8	67378385	67378385	183	166.38	1.04802	341.197	9.50549e-19	0.348337	0.893416	0.0903318	9.999e-05	2.50584e-15	3.0969e-14
ENSG00000175073	8	67540723	67579452	-	4185	45974	8_67494749_C_T	8	67494749	67494749	183	158.302	1.04737	309.969	3.27808e-06	0.111843	0.695534	0.144888	0.00359964	0.00356263	0.00602802
ENSG00000104218	8	67974662	68108498	+	4681	673816	8_68782314_C_T	8	68782314	68782314	183	154.764	1.05195	400.163	8.63557e-05	0.080989	1.27683	0.317946	0.0948905	0.101098	0.0941201
ENSG00000066777	8	68085748	68255912	-	4787	-267445	8_68523357_G_A	8	68523357	68523357	183	147.812	1.00384	346.753	6.57443e-05	0.0835824	-1.96235	0.48033	0.122988	0.108901	0.0995142
ENSG00000046889	8	68864354	69149265	+	6016	0	8_69021138_A_C	8	69021138	69021138	183	165.54	1.02937	701.629	1.99277e-05	0.0948934	-0.447999	0.102278	0.0285971	0.0307233	0.0372127
ENSG00000147592	8	71547554	71581409	-	5305	-285833	8_71867242_A_G	8	71867242	71867242	183	165.272	1.03395	581.504	9.67294e-10	0.185243	0.658776	0.102131	9.999e-05	2.33748e-06	7.80765e-06
ENSG00000040341	8	74332605	74659943	-	6633	-42544	8_74702487_A_T	8	74702487	74702487	183	163.413	1.05478	669.135	1.64363e-05	0.0967116	0.705802	0.159452	0.0230977	0.0249201	0.03136
ENSG00000175606	8	74884673	74895018	+	5645	0	8_74887093_G_C	8	74887093	74887093	183	155.157	1.05107	485.322	1.01106e-13	0.261578	0.916558	0.113838	9.999e-05	1.31248e-09	7.14302e-09
ENSG00000104369	8	75146936	75233563	-	6092	-550833	8_75784396_G_A	8	75784396	75784396	183	108.209	0.89893	153.275	9.77504e-07	0.123088	-4.58966	0.905576	0.0610939	0.0384842	0.0445021
ENSG00000104427	8	79578283	79632000	+	6060	0	8_79607893_A_C	8	79607893	79607893	183	152.959	1.05323	324.1	1.68749e-05	0.0964631	-0.46808	0.105898	0.0193981	0.0216561	0.0280866
ENSG00000076641	8	81880046	82024303	-	5663	0	8_82022059_T_A	8	82022059	82022059	183	165.665	1.04354	555.077	1.23539e-10	0.202985	-0.681005	0.0997531	9.999e-05	2.68427e-07	1.04876e-06
ENSG00000133731	8	82570197	82598928	-	5492	-45514	8_82644442_G_A	8	82644442	82644442	183	141.896	1.01522	304.369	1.78702e-08	0.159504	-0.736741	0.125017	9.999e-05	0.000190486	0.000443138
ENSG00000104497	8	82711817	82755101	-	6001	0	8_82721045_G_C	8	82721045	82721045	183	150.475	1.04471	373.57	1.02416e-26	0.465906	-1.19675	0.0947191	9.999e-05	1.58007e-20	3.52379e-19
ENSG00000104267	8	86376082	86393722	+	3708	155039	8_86548761_A_G	8	86548761	86548761	183	151.958	1.07336	220.49	2.16853e-06	0.115695	0.52334	0.106955	0.00289971	0.00224187	0.00401304
ENSG00000123124	8	87354968	87490649	+	5065	190052	8_87680701_C_T	8	87680701	87680701	183	151.618	1.01168	303.584	2.05991e-06	0.116173	0.693332	0.141367	0.00359964	0.00441597	0.00727678
ENSG00000176623	8	87480487	87526586	-	4993	0	8_87512348_C_G	8	87512348	87512348	183	128.708	0.949819	182.481	1.82215e-11	0.219171	0.841233	0.117375	9.999e-05	6.24828e-06	1.91853e-05
ENSG00000085719	8	87497060	87573726	+	5131	0	8_87502208_A_C	8	87502208	87502208	183	158.427	1.0358	346.791	6.03079e-08	0.148567	-0.658178	0.116475	0.00019998	0.000116296	0.000281358
ENSG00000104312	8	90769976	90803291	+	5469	13775	8_90817066_A_T	8	90817066	90817066	183	157.891	1.04089	327.533	5.17908e-05	0.0858485	-0.398655	0.0961643	0.0467953	0.0474862	0.0527919
ENSG00000205133	8	93895759	94029901	-	4617	-976163	8_95006064_A_G	8	95006064	95006064	183	121.506	1.00977	214.794	1.11566e-05	0.100363	4.38414	0.970301	0.0830917	0.069712	0.0717961
ENSG00000164944	8	95499922	95565757	-	6367	-3959	8_95569716_A_T	8	95569716	95569716	183	160.286	1.03172	541.019	9.09865e-10	0.185775	-0.615657	0.0952777	9.999e-05	3.63301e-06	1.17129e-05
ENSG00000156172	8	96257148	96281429	-	6547	0	8_96257515_G_A	8	96257515	96257515	183	160.697	1.03167	610.525	4.95493e-08	0.150342	1.68747	0.296546	0.00029997	0.000148952	0.000354012
ENSG00000104324	8	97657456	98161882	+	6503	112556	8_98274438_A_G	8	98274438	98274438	183	156.301	1.02066	629.508	8.87282e-07	0.123983	0.654461	0.128598	0.00259974	0.0030973	0.00533812
ENSG00000180543	8	98285718	98290176	-	5139	0	8_98289986_C_T	8	98289986	98289986	183	139.395	1.04317	387.077	9.61022e-07	0.123245	-0.522065	0.102933	0.00229977	0.00587267	0.00934491
ENSG00000177459	8	99076540	99105838	+	4774	-12422	8_99064118_G_A	8	99064118	99064118	183	154.996	1.01941	450.765	6.2453e-06	0.105813	-0.406208	0.0872906	0.0130987	0.0131892	0.0185581
ENSG00000132541	8	99114573	99129469	-	4747	247816	8_98866757_G_C	8	98866757	98866757	183	151.833	1.07719	444.12	4.31797e-05	0.087574	1.45313	0.346728	0.0617938	0.0665815	0.0693912
ENSG00000156486	8	99439251	99445076	+	4357	477407	8_99922483_A_T	8	99922483	99922483	183	160.393	1.02992	429.835	3.66502e-05	0.0891285	1.48428	0.350762	0.0410959	0.042265	0.0480649
ENSG00000164919	8	100885429	100906290	-	4141	0	8_100889677_C_T	8	100889677	100889677	183	137.161	0.936192	214.515	1.12555e-17	0.330679	-0.886245	0.0932057	9.999e-05	1.33361e-10	8.38055e-10
ENSG00000164924	8	101928754	101965616	-	5107	0	8_101937374_A_G	8	101937374	101937374	183	157.123	1.03991	587.85	2.38314e-06	0.114816	-0.486995	0.0999572	0.0059994	0.00585924	0.00932855
ENSG00000104490	8	102698772	103137135	-	7099	0	8_102970428_T_C	8	102970428	102970428	183	164.95	1.05431	885.818	6.56667e-06	0.105343	0.498656	0.107424	0.0108989	0.0129136	0.0182569
ENSG00000155097	8	104033292	104085279	+	6725	0	8_104051558_A_T	8	104051558	104051558	183	151.297	1.07214	483.76	1.8178e-05	0.0957611	0.409433	0.0930047	0.029897	0.0358581	0.0420889
ENSG00000164929	8	104152939	104242533	+	6704	0	8_104163922_T_C	8	104163922	104163922	183	143.398	1.01891	380.19	7.7263e-09	0.166975	0.690212	0.113962	9.999e-05	0.000102689	0.000250482
ENSG00000164933	8	104410864	104427417	-	6680	3563	8_104407301_A_G	8	104407301	104407301	183	158.123	1.04553	482.128	6.35281e-07	0.127068	-0.534076	0.103479	0.00059994	0.00130467	0.00247112
ENSG00000104408	8	109213446	109447562	-	6661	0	8_109279120_A_C	8	109279120	109279120	183	165.433	1.05725	487.914	2.21184e-06	0.115511	-0.491872	0.100615	0.00269973	0.00233362	0.0041597
ENSG00000104412	8	109455831	109499145	+	6008	-203360	8_109252471_C_T	8	109252471	109252471	183	149.027	1.00526	336.702	1.49653e-05	0.0975959	0.489869	0.110113	0.0313969	0.0305309	0.0370142
ENSG00000120526	8	110253149	110346614	-	5386	0	8_110324432_G_A	8	110324432	110324432	183	153.638	1.0517	341.994	5.95666e-18	0.335269	-0.814972	0.0848289	9.999e-05	2.0746e-13	1.98499e-12
ENSG00000147642	8	110586208	110704020	-	4970	-483041	8_111187061_T_C	8	111187061	111187061	183	126.474	0.910072	178.37	9.69343e-06	0.101685	-0.729746	0.160336	0.0732927	0.0571258	0.0614464
ENSG00000147677	8	117654370	117779164	-	4601	-36123	8_117815287_C_A	8	117815287	117815287	183	161.162	1.04994	472.604	5.6167e-05	0.0850783	0.65671	0.159196	0.0552945	0.0614084	0.0650048
ENSG00000164754	8	117858175	117887105	-	4636	4402	8_117853773_G_C	8	117853773	117853773	183	164.164	1.02411	491.263	4.2389e-08	0.151749	-0.524973	0.0917508	9.999e-05	8.19049e-05	0.000204493
ENSG00000164758	8	118532953	118552501	+	5223	67226	8_118619727_C_T	8	118619727	118619727	183	160.5	1.03066	568.237	3.62377e-10	0.193751	0.789492	0.119052	9.999e-05	1.64215e-06	5.69682e-06
ENSG00000136960	8	120569327	120685693	-	6269	95443	8_120473884_G_A	8	120473884	120473884	183	124.526	0.930915	208.378	2.04293e-05	0.0946586	-2.17717	0.497728	0.125887	0.107434	0.0985953
ENSG00000064313	8	120743016	120845103	-	6317	0	8_120791210_T_C	8	120791210	120791210	183	156.479	1.00092	420.07	6.60214e-10	0.188562	-0.706188	0.108292	9.999e-05	4.71685e-06	1.48829e-05
ENSG00000155792	8	120885958	121063152	+	6594	-833963	8_120051995_T_C	8	120051995	120051995	183	141.736	1.02985	357.625	3.93772e-06	0.110131	-1.75853	0.369515	0.0162984	0.0152484	0.0208907
ENSG00000172167	8	121457641	121554373	+	6232	0	8_121505744_T_C	8	121505744	121505744	183	165.165	1.05593	549.724	1.29786e-12	0.241017	-0.774166	0.101555	9.999e-05	3.031e-09	1.56624e-08
ENSG00000136986	8	124025405	124054663	-	5081	-794835	8_124849498_T_A	8	124849498	124849498	183	145.328	0.99271	465.58	8.0775e-06	0.103399	-1.33839	0.291338	0.0339966	0.0330324	0.0394752
ENSG00000156787	8	124054209	124164393	+	5196	0	8_124109339_T_G	8	124109339	124109339	183	164.468	1.03681	668.078	1.39518e-15	0.294903	0.882082	0.100825	9.999e-05	1.00222e-11	7.58338e-11
ENSG00000164983	8	125324232	125384933	-	6298	168998	8_125155234_T_C	8	125155234	125155234	183	149.009	1.03268	495.405	2.95186e-05	0.0911781	-1.72037	0.401506	0.0650935	0.0710407	0.0728381
ENSG00000153317	8	131064354	131455906	-	7588	0	8_131143069_C_T	8	131143069	131143069	183	161.179	1.02139	689.498	3.05768e-06	0.112493	0.700161	0.145377	0.00759924	0.00731881	0.0113064
ENSG00000132294	8	132916336	133025889	+	6906	0	8_132979286_G_A	8	132979286	132979286	183	162.806	1.02101	619.235	5.51414e-23	0.4137	1.12126	0.0986728	9.999e-05	3.43834e-18	6.45472e-17
ENSG00000104419	8	134249415	134314265	-	7517	-74954	8_134389219_T_C	8	134389219	134389219	183	166.523	1.03439	921.535	2.32646e-06	0.11504	0.447952	0.0918423	0.00449955	0.00505276	0.00820306
ENSG00000123908	8	141541265	141645718	-	6234	0	8_141605673_T_C	8	141605673	141605673	183	156.872	1.03536	660.005	7.7406e-08	0.146308	-0.538502	0.0961564	0.00049995	0.000324746	0.000717222
ENSG00000169398	8	141668000	142012315	-	6602	0	8_141698451_T_C	8	141698451	141698451	183	169.418	1.02052	924.696	4.12397e-08	0.151997	0.513941	0.0897364	9.999e-05	9.9807e-05	0.000244457
ENSG00000105339	8	142127378	142205907	+	6081	0	8_142200467_G_A	8	142200467	142200467	183	166.523	1.03061	813.174	1.51965e-11	0.220691	-0.66865	0.092883	9.999e-05	6.07988e-08	2.60977e-07
ENSG00000022567	8	142217266	142318404	-	6311	0	8_142273027_A_G	8	142273027	142273027	183	171.956	1.02807	958.747	6.00647e-06	0.106179	0.54906	0.117761	0.00839916	0.00953508	0.0140987
ENSG00000198576	8	143692406	143696833	-	6959	521675	8_143170731_G_A	8	143170731	143170731	183	96.4682	0.831374	129.783	3.21817e-07	0.13332	2.38488	0.449491	0.0631937	0.0526997	0.0574467
ENSG00000130193	8	143808622	143818345	+	7112	0	8_143809193_C_T	8	143809193	143809193	183	164.11	1.04467	681.521	2.14467e-15	0.291623	-0.75442	0.0869178	9.999e-05	1.34609e-11	9.98159e-11
ENSG00000180155	8	143845753	143859640	-	7127	0	8_143852964_C_G	8	143852964	143852964	183	150.743	1.04799	541.591	4.25619e-13	0.250064	0.822796	0.10533	9.999e-05	1.112e-08	5.32844e-08
ENSG00000176956	8	144239332	144242128	-	6427	-21477	8_144263605_C_A	8	144263605	144263605	183	156.747	1.04152	594.409	2.13693e-05	0.0942335	0.464647	0.106489	0.0407959	0.0422431	0.0480649
ENSG00000184428	8	144386555	144442149	-	5896	75979	8_144310576_C_T	8	144310576	144310576	183	155.085	1.00993	498.778	2.59974e-05	0.0923801	0.451169	0.104539	0.0520948	0.0509126	0.0558476
ENSG00000104518	8	144635378	144645232	+	5339	5271	8_144650503_G_A	8	144650503	144650503	183	157.069	1.02303	497.685	3.15459e-13	0.252477	-0.782232	0.0994972	9.999e-05	4.7297e-09	2.38991e-08
ENSG00000147813	8	144656956	144660819	-	5317	-16043	8_144676862_C_T	8	144676862	144676862	183	103.724	0.891572	130.107	9.18655e-31	0.517353	1.2539	0.0895277	9.999e-05	2.58106e-14	2.72444e-13
ENSG00000104524	8	144686084	144691943	-	5269	0	8_144688348_G_T	8	144688348	144688348	183	157.784	1.06218	541.541	7.29582e-07	0.125791	-1.33636	0.260424	0.00109989	0.00153575	0.0028595
ENSG00000180921	8	144806104	144815971	-	5023	-6620	8_144822591_C_T	8	144822591	144822591	183	160.965	1.04462	540.474	6.30745e-25	0.441465	-0.9017	0.0749745	9.999e-05	3.20705e-20	6.89306e-19
ENSG00000227184	8	144939498	144952632	-	4618	0	8_144952041_C_T	8	144952041	144952041	183	136.696	0.998874	292.249	8.16609e-17	0.316186	-1.24413	0.13525	9.999e-05	1.87077e-10	1.14884e-09
ENSG00000178209	8	144989322	145050902	-	4655	0	8_144991176_T_C	8	144991176	144991176	183	157.319	1.00533	489.293	1.80836e-11	0.219235	-0.739541	0.103167	9.999e-05	2.09918e-07	8.31292e-07
ENSG00000178814	8	145106168	145118735	-	4403	-521557	8_145640292_C_T	8	145640292	145640292	183	135.409	0.975457	276.497	2.39528e-05	0.0931548	-3.02744	0.698256	0.0809919	0.080476	0.0797527
ENSG00000179832	8	145202920	145316843	+	4639	936776	8_146253619_G_A	8	146253619	146253619	183	155.961	1.05255	513.225	3.12544e-06	0.112288	-0.641474	0.133328	0.00559944	0.00654902	0.0102453
ENSG00000170727	8	145486056	145515082	-	3664	736840	8_144749216_C_T	8	144749216	144749216	183	162.412	1.05132	463.429	6.85917e-05	0.0831794	-0.56082	0.137636	0.0647935	0.0676399	0.0700512
ENSG00000071894	8	145618445	145634753	-	3221	0	8_145618597_G_A	8	145618597	145618597	183	158.195	1.0035	343.179	1.32116e-58	0.759984	-1.33687	0.055537	9.999e-05	1.61096e-48	9.55653e-46
ENSG00000160948	8	145649001	145653931	-	3080	0	8_145653903_G_C	8	145653903	145653903	183	129.816	0.970579	192.387	1.54475e-25	0.449932	2.09603	0.17132	9.999e-05	8.16381e-16	1.08586e-14
ENSG00000167702	8	145691427	145699585	+	2904	2422	8_145702007_T_C	8	145702007	145702007	183	155.336	1.04603	344.735	7.16352e-10	0.187854	0.635519	0.0976811	9.999e-05	2.6467e-06	8.75181e-06
ENSG00000160972	8	145703353	145727504	+	2859	5730	8_145733234_G_A	8	145733234	145733234	183	149.903	0.978292	277.323	1.42067e-05	0.0980864	0.425655	0.0954136	0.0284972	0.0257575	0.032224
ENSG00000160959	8	145743377	145750557	+	2755	0	8_145747597_G_A	8	145747597	145747597	183	163.628	1.04523	363.186	7.06816e-12	0.227068	0.642131	0.0875771	9.999e-05	1.47659e-08	6.90806e-08
ENSG00000147799	8	145754564	145911194	-	2721	911309	8_144843255_G_A	8	144843255	144843255	183	144.952	1.02656	263.502	6.83162e-05	0.0832177	-1.30822	0.320981	0.0855914	0.0922014	0.0880201
ENSG00000161016	8	146015151	146017972	-	2056	0	8_146017782_C_T	8	146017782	146017782	183	153.548	1.01193	202.286	3.75658e-17	0.321901	-0.779136	0.0835937	9.999e-05	1.82643e-12	1.53903e-11
ENSG00000170619	8	146066428	146079121	-	1963	0	8_146070257_G_C	8	146070257	146070257	183	154.674	1.02937	198.344	1.26543e-05	0.0991767	1.1601	0.258456	0.00869913	0.0102513	0.0150155
ENSG00000172785	9	121042	188979	-	5604	-4758	9_193737_C_T	9	193737	193737	183	162.341	1.04026	570.345	5.48375e-29	0.495411	-0.929748	0.0693627	9.999e-05	4.78054e-24	1.75056e-22
ENSG00000107099	9	214855	465259	+	6725	0	9_232833_T_G	9	232833	232833	183	130.119	0.943591	339.716	1.88578e-07	0.13821	0.520621	0.0961007	0.00449955	0.00535622	0.00863898
ENSG00000107104	9	470292	746105	+	8359	0	9_676954_T_C	9	676954	676954	183	159.571	1.02849	847.902	1.36487e-05	0.098464	-0.498736	0.111557	0.0347965	0.0366536	0.0427856
ENSG00000147852	9	2621835	2660053	+	7753	23436	9_2683489_G_A	9	2683489	2683489	183	131.138	1.02331	506.527	1.30438e-06	0.120416	-2.32131	0.463771	0.0125987	0.0192149	0.0253616
ENSG00000106993	9	4679560	4708398	+	7545	-2815	9_4676745_G_C	9	4676745	4676745	183	160.715	1.07322	950.454	2.46382e-09	0.177067	-0.634808	0.101165	9.999e-05	9.63745e-06	2.83834e-05
ENSG00000147853	9	4711156	4742043	-	7521	0	9_4740251_A_C	9	4740251	4740251	183	167.273	1.0406	1128.74	1.03582e-07	0.143666	0.653512	0.117943	0.00029997	0.000295579	0.00065869
ENSG00000107020	9	5357974	5437878	-	6670	0	9_5397661_C_T	9	5397661	5397661	183	156.086	1.04686	681.601	4.12641e-06	0.109693	-0.464861	0.0978987	0.0115988	0.0115239	0.0166008
ENSG00000099219	9	5765077	5833117	-	6588	0	9_5784994_T_A	9	5784994	5784994	183	113.053	0.90525	199.686	3.35584e-07	0.132936	-1.09789	0.20727	0.0167983	0.0192215	0.0253616
ENSG00000107186	9	13105704	13279589	-	7673	0	9_13120380_C_T	9	13120380	13120380	183	152.226	1.01938	645.577	7.66023e-08	0.146403	0.520731	0.0929479	0.00019998	0.000529102	0.00111619
ENSG00000164946	9	14734665	14910993	-	7819	-91104	9_15002097_T_C	9	15002097	15002097	183	154.621	1.00575	828.176	5.37866e-10	0.190338	-0.660851	0.100755	9.999e-05	9.01353e-06	2.67083e-05
ENSG00000155158	9	15163621	15307358	-	7585	0	9_15228459_T_A	9	15228459	15228459	183	162.073	1.05361	990.317	2.96155e-05	0.0911471	1.02458	0.239164	0.0643936	0.0690335	0.0712211
ENSG00000164985	9	15464065	15511017	-	7463	665444	9_14798621_A_G	9	14798621	14798621	183	156.14	1.07609	776.97	4.54696e-05	0.0870839	-0.395578	0.0946788	0.0970903	0.0998847	0.0931822
ENSG00000164989	9	15552896	16061661	+	9302	-8277	9_15544619_A_C	9	15544619	15544619	183	155.282	1.05758	899.989	9.87326e-20	0.364118	0.83862	0.0819232	9.999e-05	8.55517e-15	9.7598e-14
ENSG00000044459	9	17134981	17503921	+	9021	0	9_17273731_A_G	9	17273731	17273731	183	161.608	1.04697	806.359	8.14833e-12	0.225887	0.70543	0.0965351	9.999e-05	4.97401e-08	2.15378e-07
ENSG00000107295	9	17579081	17797127	+	8694	0	9_17733561_A_G	9	17733561	17733561	183	159.821	1.0316	726.864	3.27089e-15	0.28839	0.785545	0.0912172	9.999e-05	6.29337e-11	4.17601e-10
ENSG00000147874	9	19053142	19103117	-	7410	-24529	9_19127646_T_G	9	19127646	19127646	183	150.868	1.06012	639.3	1.38516e-07	0.141023	0.61941	0.113005	0.00029997	0.00072075	0.00146929
ENSG00000137145	9	19230434	19374139	+	7768	0	9_19240219_C_G	9	19240219	19240219	183	131.013	0.960833	410.449	2.30632e-08	0.15722	-0.59736	0.102238	0.00159984	0.00126021	0.00239303
ENSG00000137154	9	19375714	19380252	-	7278	0	9_19380239_A_T	9	19380239	19380239	183	136.642	1.00846	473.24	4.68847e-07	0.129865	1.00889	0.193048	0.00409959	0.00607763	0.00961945
ENSG00000188352	9	20658309	20995954	+	7127	0	9_20710896_G_A	9	20710896	20710896	183	155.8	1.0369	626.049	1.07158e-12	0.242579	-0.978863	0.127861	9.999e-05	1.65056e-08	7.67355e-08
ENSG00000198642	9	21329671	21335379	-	5598	93082	9_21236589_T_C	9	21236589	21236589	183	167.202	1.04907	593.167	1.85359e-07	0.138367	0.65925	0.12161	0.00049995	0.000247027	0.000561031
ENSG00000099810	9	21802543	21931646	+	6441	0	9_21905379_C_T	9	21905379	21905379	183	161.376	1.04185	515.291	4.12991e-09	0.172519	-0.745302	0.120661	9.999e-05	1.08674e-05	3.17262e-05
ENSG00000147894	9	27546545	27573864	-	7398	0	9_27559997_T_A	9	27559997	27559997	183	165.594	1.01066	829.535	1.30359e-15	0.295419	0.863482	0.0985766	9.999e-05	1.8339e-11	1.33649e-10
ENSG00000174482	9	27948077	28670283	-	10477	486434	9_27461643_C_T	9	27461643	27461643	183	145.131	1.05037	719.686	3.03723e-06	0.112556	-0.612028	0.127038	0.0207979	0.0186567	0.0246933
ENSG00000122729	9	32384619	32454767	+	7420	0	9_32454348_T_A	9	32454348	32454348	183	163.717	1.05784	546.421	2.57045e-16	0.307663	1.44227	0.159934	9.999e-05	1.11342e-12	9.65647e-12
ENSG00000122692	9	33041763	33076665	-	6722	16846	9_33024917_G_A	9	33024917	33024917	183	163.127	1.04237	605.249	4.09638e-11	0.212357	-0.703393	0.100139	9.999e-05	1.45459e-07	5.88603e-07
ENSG00000086102	9	33290510	33371155	+	6175	0	9_33290688_G_C	9	33290688	33290688	183	166.755	1.02869	607.781	7.46282e-07	0.125582	0.55283	0.107836	0.00129987	0.00115171	0.00222257
ENSG00000165271	9	33461440	33473928	-	5840	0	9_33467577_T_C	9	33467577	33467577	183	137.25	1.00336	273.832	9.47108e-44	0.651474	1.38271	0.0747608	9.999e-05	7.00624e-31	5.93749e-29
ENSG00000230453	9	33524393	33573007	+	5903	0	9_33524775_C_A	9	33524775	33524775	183	160.965	1.03186	463.791	1.94621e-28	0.488416	0.988198	0.0747622	9.999e-05	3.08342e-23	1.01291e-21
ENSG00000107341	9	33817566	33920402	+	6065	-186235	9_33631331_G_A	9	33631331	33631331	183	149.903	1.02054	363.886	8.23535e-06	0.103217	-0.423233	0.0922191	0.0170983	0.0180343	0.0240195
ENSG00000164978	9	34329505	34343709	+	5122	0	9_34336700_T_C	9	34336700	34336700	183	139.091	0.994411	258.314	1.21572e-13	0.260111	-1.03825	0.129444	9.999e-05	2.95255e-08	1.32489e-07
ENSG00000164976	9	34366669	34376851	-	5108	-16571	9_34393422_G_T	9	34393422	34393422	183	162.377	1.03626	396.714	0.000117916	0.078023	-0.404047	0.102673	0.0988901	0.0979794	0.0917118
ENSG00000147955	9	34634720	34637806	-	4556	50401	9_34584319_G_T	9	34584319	34584319	183	154.263	1.03325	252.991	4.59762e-12	0.23063	-0.929942	0.125557	9.999e-05	3.08765e-08	1.37926e-07
ENSG00000122733	9	34957485	34982541	+	4448	-2156	9_34955329_G_A	9	34955329	34955329	183	149.438	1.07065	311.126	7.02785e-05	0.0829484	-0.394278	0.0969102	0.0775922	0.0801613	0.0795669
ENSG00000137094	9	34989639	34998897	+	4461	-1034	9_34988605_G_C	9	34988605	34988605	183	148.848	1.06232	293.492	9.74872e-07	0.123113	1.03047	0.203296	0.00139986	0.00200562	0.00363623
ENSG00000198467	9	35681990	35691017	-	4384	-2104	9_35693121_A_G	9	35693121	35693121	183	142.29	1.01701	268.023	1.70184e-34	0.560432	-1.18981	0.077894	9.999e-05	3.69567e-25	1.63608e-23
ENSG00000137076	9	35696946	35732392	-	4454	497393	9_35199553_G_C	9	35199553	35199553	183	157.194	1.01934	398.687	1.50719e-05	0.097529	-2.45871	0.552881	0.0192981	0.0220693	0.0284979
ENSG00000070610	9	35736864	35749983	-	4422	-16578	9_35766561_C_T	9	35766561	35766561	183	151.261	1.03808	372.468	2.30103e-05	0.0935343	0.528895	0.121712	0.0382962	0.0379207	0.0439533
ENSG00000159899	9	35792152	35809729	+	4441	89039	9_35898768_A_G	9	35898768	35898768	183	149.492	1.02336	365.377	5.31156e-06	0.107331	-0.584036	0.124508	0.0122988	0.0126989	0.0180394
ENSG00000122694	9	36136733	36163910	+	4762	-810	9_36135923_T_C	9	36135923	36135923	183	155.425	1.05872	462.06	1.00994e-06	0.122786	0.519469	0.102639	0.00149985	0.00212232	0.00382211
ENSG00000122705	9	36190854	36304778	+	4812	43401	9_36348179_T_C	9	36348179	36348179	183	162.77	1.05259	537.45	2.97128e-05	0.0911161	-0.875376	0.204374	0.0331967	0.0358931	0.0421076
ENSG00000137106	9	37422664	37436987	+	5293	-1599	9_37421065_C_T	9	37421065	37421065	183	156.318	1.03174	550.219	4.22352e-06	0.109476	0.569023	0.119969	0.00849915	0.00999164	0.0146859
ENSG00000137054	9	37485933	37503694	+	5375	0	9_37496601_G_T	9	37496601	37496601	183	162.591	1.0253	587.546	1.99968e-08	0.158498	-0.608826	0.103701	9.999e-05	5.61696e-05	0.000143896
ENSG00000122741	9	37800500	37867663	+	5891	0	9_37825925_A_G	9	37825925	37825925	183	164.539	1.0532	777.84	1.93931e-06	0.116734	-0.63419	0.128956	0.00329967	0.00366251	0.00618291
ENSG00000107338	9	37919132	38069210	-	5752	0	9_38004145_A_C	9	38004145	38004145	183	153.602	1.05363	635.385	7.43663e-10	0.187529	0.661571	0.101794	9.999e-05	5.75356e-06	1.78511e-05
ENSG00000154529	9	43684903	43924049	+	132	267759	9_44191808_C_T	9	44191808	44191808	183	177.835	0.936422	6.28996	5.68075e-13	0.247731	-1.09114	0.140556	9.999e-05	3.931e-11	2.72424e-10
ENSG00000154330	9	70943225	71145977	+	4001	416078	9_71562055_T_C	9	71562055	71562055	183	155.711	0.99806	429.815	7.97783e-06	0.103516	0.766445	0.166734	0.0155984	0.0164087	0.0222338
ENSG00000107242	9	71320576	71624092	+	5075	-38985	9_71281591_C_A	9	71281591	71281591	183	126.867	0.928393	232.287	4.25047e-06	0.109416	4.55052	0.959692	0.0693931	0.0393063	0.0452763
ENSG00000119139	9	71736210	71870124	+	5713	706120	9_72576244_T_C	9	72576244	72576244	183	143.773	1.04335	386.364	4.79816e-05	0.0865736	1.29557	0.311084	0.0951905	0.102781	0.0953204
ENSG00000107282	9	72042447	72287222	-	6390	760856	9_71281591_C_A	9	71281591	71281591	183	91.4643	0.819955	98.8839	4.42787e-09	0.171904	5.894	0.956272	0.040296	0.01007	0.0147718
ENSG00000188647	9	72324439	72374875	-	5938	-63357	9_72438232_A_G	9	72438232	72438232	183	153.173	1.05354	427.056	1.49967e-05	0.0975762	0.561811	0.126299	0.0228977	0.0256658	0.0321484
ENSG00000083067	9	73143980	74061820	-	8055	0	9_73736643_C_T	9	73736643	73736643	183	169.686	1.03559	895.685	1.15173e-08	0.163425	0.640834	0.10718	9.999e-05	2.39707e-05	6.55899e-05
ENSG00000107362	9	74477369	74525847	-	5658	301458	9_74175911_T_A	9	74175911	74175911	183	156.926	1.04186	514.343	4.3861e-05	0.0874256	1.25178	0.298964	0.0675932	0.0676105	0.0700452
ENSG00000119125	9	74729512	74872109	+	5759	0	9_74794895_G_T	9	74794895	74794895	183	145.417	1.00765	399.099	3.47456e-07	0.132617	-0.641292	0.121237	0.00169983	0.00212502	0.00382465
ENSG00000134996	9	77703460	77762181	+	6532	0	9_77745424_T_C	9	77745424	77745424	183	161.43	1.04535	753.059	1.57159e-05	0.0971344	-0.495041	0.111568	0.0270973	0.0312701	0.0377801
ENSG00000135002	9	79000434	79009433	-	7161	-123765	9_79133198_A_G	9	79133198	79133198	183	163.949	1.05832	918.13	4.27694e-06	0.109358	0.570139	0.120276	0.00709929	0.00933435	0.0138572
ENSG00000197969	9	79792270	80036457	+	6999	0	9_79902406_G_A	9	79902406	79902406	183	142.862	1.00468	461.908	3.17626e-07	0.133441	-0.829082	0.156181	0.00319968	0.00282795	0.00494866
ENSG00000148057	9	86237965	86259045	+	6217	0	9_86240427_C_T	9	86240427	86240427	183	159.482	1.04339	572.68	3.64371e-06	0.110856	-0.584038	0.122271	0.00559944	0.00704339	0.0109436
ENSG00000165115	9	86451614	86536342	-	6191	0	9_86455301_C_T	9	86455301	86455301	183	149.242	1.03013	497.664	4.05016e-13	0.250464	-0.95165	0.121696	9.999e-05	1.68931e-08	7.84141e-08
ENSG00000165119	9	86582999	86595569	-	6099	491450	9_86091549_G_A	9	86091549	86091549	183	125.437	0.92888	264.263	5.2606e-07	0.128806	-2.65251	0.509943	0.0134987	0.0125665	0.0179027
ENSG00000135049	9	88161456	88356944	-	6127	419358	9_87742098_C_A	9	87742098	87742098	183	159.5	1.03708	533.89	1.49845e-05	0.0975838	-0.443892	0.0997853	0.0224978	0.0241948	0.0307041
ENSG00000187764	9	91975703	92113045	-	6378	-16426	9_92129471_G_A	9	92129471	92129471	183	166.255	1.03632	701.972	5.0826e-07	0.129122	-0.541607	0.103977	0.00059994	0.000914523	0.00180591
ENSG00000148090	9	93976098	94124195	-	7662	9746	9_93966352_A_G	9	93966352	93966352	183	149.724	1.06109	495.94	1.7144e-08	0.159875	0.618564	0.104819	9.999e-05	9.71168e-05	0.000238656
ENSG00000090054	9	94794282	94877666	-	6593	0	9_94839649_T_C	9	94839649	94839649	183	156.712	1.03509	415.348	3.78194e-10	0.193382	0.599031	0.0904377	9.999e-05	1.79424e-06	6.1596e-06
ENSG00000196305	9	94972490	95056038	-	6572	-515334	9_95571372_G_A	9	95571372	95571372	183	145.721	1.03897	341.398	1.80062e-07	0.138632	-0.673663	0.124131	0.00069993	0.000831922	0.00166727
ENSG00000185963	9	95473646	95527094	-	6706	34219	9_95439427_A_G	9	95439427	95439427	183	159.231	1.05518	412.757	3.9709e-07	0.131392	0.579719	0.110184	0.00079992	0.000619228	0.00127877
ENSG00000165233	9	95858501	95875565	+	6340	0	9_95859739_T_C	9	95859739	95859739	183	141.432	1.03035	299.065	1.35288e-08	0.16199	0.706707	0.118821	9.999e-05	0.000136637	0.000326049
ENSG00000165238	9	95947199	96082854	+	6658	-767091	9_95180108_A_G	9	95180108	95180108	183	148.562	1.04722	381.149	4.60433e-05	0.0869649	0.683825	0.163791	0.0782922	0.0771314	0.0774211
ENSG00000196116	9	100174233	100258407	+	4681	8002	9_100266409_G_C	9	100266409	100266409	183	149.778	0.996715	373.797	4.67875e-06	0.108518	0.579438	0.122768	0.0132987	0.0130432	0.0183701
ENSG00000106789	9	100883258	100954922	-	5891	0	9_100953522_C_T	9	100953522	100953522	183	163.342	1.04908	643.584	2.5994e-06	0.114007	0.53646	0.110551	0.00409959	0.00439114	0.00723989
ENSG00000136928	9	101050392	101471479	-	6603	0	9_101061665_G_C	9	101061665	101061665	183	168.667	1.03292	812.046	4.82378e-05	0.0865231	-0.785337	0.188631	0.0673933	0.0677498	0.0701405
ENSG00000119523	9	101978709	101984238	-	5221	415756	9_101562953_C_G	9	101562953	101562953	183	166.273	1.03232	586.737	9.528e-05	0.080053	-0.471182	0.118074	0.10069	0.101732	0.0945916
ENSG00000106803	9	101984347	101992897	+	5233	-257080	9_101727267_C_T	9	101727267	101727267	183	149.42	1.02525	423.18	3.35315e-05	0.0899711	-1.31379	0.308869	0.0622938	0.0675541	0.0700112
ENSG00000136891	9	103064360	103115221	-	5135	0	9_103091805_A_G	9	103091805	103091805	183	153.155	1.06003	299.958	4.27705e-10	0.19232	0.693038	0.104988	9.999e-05	1.54669e-06	5.39088e-06
ENSG00000136897	9	104149916	104160896	-	7320	0	9_104149942_A_T	9	104149942	104149942	183	153.709	1.07195	502.674	3.72164e-08	0.152922	-0.822423	0.143086	0.00029997	0.000122358	0.000294583
ENSG00000136783	9	107509970	107522403	+	7058	0	9_107512888_A_C	9	107512888	107512888	183	158.963	1.00122	517.079	5.39311e-16	0.3021	-0.862429	0.0968988	9.999e-05	2.18391e-11	1.57226e-10
ENSG00000165029	9	107543284	107690518	-	7487	0	9_107667147_T_C	9	107667147	107667147	183	145.864	1.01147	447.212	7.42618e-06	0.104189	0.62251	0.134933	0.0226977	0.02676	0.0331549
ENSG00000070214	9	108006904	108201452	+	6925	-128261	9_107878643_G_A	9	107878643	107878643	183	136.857	1.01766	377.812	2.73983e-05	0.0918836	1.10262	0.256242	0.10349	0.0985604	0.0921626
ENSG00000119318	9	110045419	110094475	+	6198	0	9_110075609_C_T	9	110075609	110075609	183	160.375	1.04725	715.512	2.76486e-05	0.0917975	-0.414602	0.0964011	0.049595	0.0519596	0.0567442
ENSG00000070061	9	111629798	111696396	-	7269	-100357	9_111796753_A_T	9	111796753	111796753	183	150.135	1.06359	520.683	2.65173e-05	0.0921928	0.422686	0.0980483	0.0549945	0.0587113	0.062619
ENSG00000119326	9	111704852	111775809	-	7243	11720	9_111693132_T_C	9	111693132	111693132	183	166.505	1.05129	685.6	6.36949e-05	0.0838834	-0.380613	0.0929812	0.0754925	0.0774999	0.0776596
ENSG00000106771	9	111777433	111882225	-	7324	0	9_111796753_A_T	9	111796753	111796753	183	163.896	1.04973	690.034	2.05288e-08	0.158263	-0.489637	0.0834731	0.00019998	4.7275e-05	0.000122679
ENSG00000260230	9	111892574	111929571	-	7140	0	9_111911467_T_G	9	111911467	111911467	183	167.041	1.02114	704.8	9.49751e-08	0.144453	0.618459	0.111261	0.00049995	0.000201622	0.000467577
ENSG00000095203	9	111934256	112083244	-	7522	-441583	9_112524827_T_C	9	112524827	112524827	183	159.035	1.05792	714.366	5.8365e-05	0.0847136	0.443074	0.10766	0.0994901	0.104018	0.0962045
ENSG00000243444	9	112403069	112713755	+	8318	0	9_112612689_T_C	9	112612689	112612689	183	158.374	1.02102	732.949	1.36584e-05	0.0984573	0.525778	0.11761	0.0309969	0.0347784	0.0410981
ENSG00000136810	9	113006092	113018920	-	7228	8930	9_112997162_A_G	9	112997162	112997162	183	150.35	1.02294	576.573	2.54196e-08	0.156348	0.527641	0.0906043	0.00049995	0.000211332	0.000485916
ENSG00000173258	9	114287440	114340124	+	6822	-85733	9_114201707_G_C	9	114201707	114201707	183	165.093	1.02244	583.176	3.72133e-05	0.088984	0.773788	0.183022	0.0476952	0.0472906	0.0526534
ENSG00000106853	9	114312003	114362135	-	6780	88574	9_114223429_T_C	9	114223429	114223429	183	116.126	0.969087	201.932	1.89404e-21	0.39078	-2.35858	0.217694	9.999e-05	1.67848e-11	1.22927e-10
ENSG00000148158	9	115513119	115643951	+	6542	737222	9_116381173_T_C	9	116381173	116381173	183	163.36	1.03751	640.019	5.1217e-06	0.107672	1.07452	0.228666	0.00789921	0.00872201	0.0130989
ENSG00000119321	9	115923287	115983641	-	6075	0	9_115973355_G_A	9	115973355	115973355	183	167.023	1.04839	655.991	1.47741e-07	0.140436	-0.699227	0.127877	0.00019998	0.000225341	0.000515331
ENSG00000119411	9	116111822	116133513	+	6036	-3140	9_116108682_G_T	9	116108682	116108682	183	146.793	1.02443	488.279	1.00551e-21	0.394948	0.907421	0.0830253	9.999e-05	2.15823e-15	2.73569e-14
ENSG00000119431	9	116135700	116139279	-	5967	0	9_116139271_A_C	9	116139271	116139271	183	98.845	0.906288	164.352	9.49965e-32	0.529118	-3.53159	0.246277	9.999e-05	3.17213e-14	3.30135e-13
ENSG00000196739	9	116917841	117074791	+	6663	0	9_116939392_G_A	9	116939392	116939392	183	164.897	1.0538	804.371	2.90059e-05	0.091344	0.598937	0.139642	0.0450955	0.0473616	0.0526929
ENSG00000041982	9	117782807	117880536	-	6717	0	9_117880149_A_G	9	117880149	117880149	183	150.51	1.02387	532.494	7.75157e-07	0.125232	-0.655053	0.12798	0.00249975	0.00343872	0.00584169
ENSG00000119401	9	119449582	119463579	+	5555	16195	9_119479774_C_T	9	119479774	119479774	183	140.771	0.999893	389.174	2.96141e-05	0.0911476	0.414886	0.0968451	0.0890911	0.0930158	0.0883993
ENSG00000136861	9	123151148	123342448	-	4845	0	9_123184137_A_C	9	123184137	123184137	183	147.83	1.02706	357.124	1.49715e-13	0.25845	-1.70536	0.213536	9.999e-05	6.86143e-09	3.3863e-08
ENSG00000119402	9	123514257	123555690	-	4325	-27007	9_123582697_G_T	9	123582697	123582697	183	162.466	1.05378	455.286	6.32599e-05	0.0839485	0.394572	0.0963507	0.059994	0.0611368	0.0647972
ENSG00000095261	9	123577775	123605262	-	4347	136900	9_123440875_T_G	9	123440875	123440875	183	149.563	1.0547	367.705	1.83542e-08	0.159265	-0.576154	0.0978547	0.00019998	8.0904e-05	0.000202165
ENSG00000056558	9	123664672	123691451	-	4436	-1417	9_123692868_A_T	9	123692868	123692868	183	145.095	1.02402	319.148	7.25445e-18	0.33385	0.88164	0.092061	9.999e-05	3.0398e-12	2.47023e-11
ENSG00000119396	9	123940416	123985292	-	4862	-585661	9_124570953_A_G	9	124570953	124570953	183	146.811	1.02228	329.961	9.93946e-07	0.122934	0.452352	0.0893164	0.00289971	0.00340609	0.00579617
ENSG00000148175	9	124101356	124132531	-	4805	0	9_124129908_T_C	9	124129908	124129908	183	157.909	1.04527	421.607	8.03686e-05	0.0816726	-0.412401	0.102224	0.0871913	0.0885055	0.0856674
ENSG00000011454	9	125703113	125867145	+	5663	0	9_125724054_A_G	9	125724054	125724054	183	161.751	1.03677	552.318	1.46651e-11	0.220988	0.884021	0.122694	9.999e-05	6.68859e-08	2.85865e-07
ENSG00000136930	9	127115746	127177723	-	4441	0	9_127136644_G_C	9	127136644	127136644	183	147.973	1.00146	315.501	6.84558e-10	0.188248	-0.630452	0.0967773	9.999e-05	9.05714e-06	2.68108e-05
ENSG00000136950	9	127624410	127640003	+	3975	647986	9_128287989_A_C	9	128287989	128287989	183	151.529	1.02435	323.34	1.07293e-05	0.10073	-2.13765	0.472146	0.0191981	0.0179028	0.0238873
ENSG00000119414	9	127908853	127952218	-	3870	0	9_127939756_C_G	9	127939756	127939756	183	146.078	1.00719	270.727	1.15196e-09	0.18372	-0.572217	0.0891613	9.999e-05	1.35493e-05	3.88295e-05
ENSG00000119487	9	128199673	128469513	-	4588	613954	9_127585719_G_A	9	127585719	127585719	183	157.605	1.06368	458.449	3.65721e-05	0.0891487	1.5094	0.356652	0.0425957	0.0462384	0.0517148
ENSG00000136828	9	129677054	129985445	+	5491	0	9_129954223_G_A	9	129954223	129954223	183	156.533	1.0552	684.687	2.02962e-06	0.116311	-0.46236	0.0942095	0.00409959	0.00570026	0.00911949
ENSG00000136895	9	129986545	130155939	+	4839	-395928	9_129590617_C_T	9	129590617	129590617	183	156.426	1.02186	517.809	1.23871e-05	0.0993777	1.62348	0.361283	0.0230977	0.0250065	0.0314554
ENSG00000197958	9	130209954	130213684	-	4429	0	9_130210946_A_G	9	130210946	130210946	183	170.222	1.04028	611.683	8.45754e-26	0.453518	0.921173	0.0747492	9.999e-05	3.70413e-22	1.06668e-20
ENSG00000136830	9	130267619	130341268	-	4374	0	9_130326521_G_A	9	130326521	130326521	183	162.055	1.04989	528.799	2.05796e-05	0.0945893	-0.530179	0.121255	0.0241976	0.0264103	0.0328313
ENSG00000095370	9	130500597	130541020	-	3821	92259	9_130408338_A_G	9	130408338	130408338	183	139.966	0.992641	284.129	4.49821e-05	0.0871861	-1.70745	0.408404	0.0958904	0.0995226	0.0929159
ENSG00000136807	9	130547959	130553066	+	3726	0	9_130551153_G_A	9	130551153	130551153	183	156.354	1.04181	404.89	1.05481e-09	0.184488	0.629131	0.0977792	9.999e-05	4.164e-06	1.32805e-05
ENSG00000167103	9	130683159	130693076	-	3811	150895	9_130532264_T_C	9	130532264	130532264	183	153.513	0.978687	334.459	8.05223e-05	0.0816544	-1.63713	0.405854	0.105189	0.103055	0.0955119
ENSG00000148337	9	130928344	130966662	-	3759	-710822	9_131677484_T_A	9	131677484	131677484	183	161.626	1.05744	427.613	4.77032e-05	0.0866288	-0.740067	0.177639	0.0442956	0.0456447	0.0511472
ENSG00000106976	9	130965659	131017527	+	3844	-6536	9_130959123_C_T	9	130959123	130959123	183	168.507	1.00813	483.701	1.29531e-09	0.182697	0.604201	0.0944673	9.999e-05	2.52528e-06	8.39712e-06
ENSG00000136811	9	131217466	131263571	+	4162	0	9_131244536_T_C	9	131244536	131244536	183	167.416	1.00744	577.992	1.41453e-08	0.161593	0.730857	0.123062	0.00019998	3.10875e-05	8.32959e-05
ENSG00000167136	9	131580754	131584956	+	4724	-4637	9_131576117_G_A	9	131576117	131576117	183	159.071	1.01112	595.112	1.5246e-16	0.311558	0.881413	0.0968541	9.999e-05	6.33906e-12	4.93498e-11
ENSG00000171097	9	131595222	131644773	-	5122	-26146	9_131670919_T_C	9	131670919	131670919	183	164.521	1.04897	720.104	7.88488e-06	0.103626	0.458543	0.0996931	0.0112989	0.0130008	0.0183496
ENSG00000136802	9	131644392	131680318	+	5150	0	9_131655168_T_C	9	131655168	131655168	183	170.866	1.03214	812.425	2.22013e-06	0.115476	0.491561	0.100568	0.0029997	0.00322871	0.00553885
ENSG00000175287	9	131683175	131704320	+	5168	0	9_131683446_C_A	9	131683446	131683446	183	168.542	1.04026	738.959	3.83228e-07	0.131718	-0.551978	0.104762	0.00039996	0.0006027	0.00125012
ENSG00000095321	9	131857090	131873468	-	5249	-25831	9_131899299_G_A	9	131899299	131899299	183	165.129	1.0444	653.206	1.38231e-16	0.312287	0.772568	0.0847497	9.999e-05	8.09278e-13	7.2084e-12
ENSG00000119383	9	131873230	131911225	+	5369	0	9_131905854_G_A	9	131905854	131905854	183	154.71	0.992339	490.455	8.47788e-13	0.244485	-1.15575	0.150188	9.999e-05	2.72951e-08	1.23603e-07
ENSG00000136827	9	132575224	132586413	-	6023	0	9_132582222_T_A	9	132582222	132582222	183	166.773	1.04355	841.75	1.33512e-09	0.182433	-0.699087	0.1094	9.999e-05	3.49965e-06	1.13322e-05
ENSG00000187239	9	132649467	132805473	-	6512	633278	9_132016189_G_A	9	132016189	132016189	183	126.349	0.91832	342.764	7.36555e-07	0.125703	4.17695	0.814311	0.0361964	0.0196332	0.0257787
ENSG00000130707	9	133320317	133376661	+	6414	0	9_133358199_G_T	9	133358199	133358199	183	157.587	0.999901	694.952	1.72867e-06	0.117803	0.688083	0.139194	0.00709929	0.00631281	0.00994393
ENSG00000050555	9	133884470	133969860	+	5599	0	9_133922072_C_T	9	133922072	133922072	183	160.304	1.03005	738.558	9.12579e-07	0.123724	0.513789	0.101077	0.00249975	0.00266075	0.00468093
ENSG00000125484	9	135545423	135570342	+	6164	9691	9_135580033_C_T	9	135580033	135580033	183	164.539	1.04323	844.813	1.96808e-05	0.0950111	-0.419583	0.0957252	0.0336966	0.0367679	0.0428651
ENSG00000148296	9	136197553	136203235	-	7090	267	9_136197286_G_A	9	136197286	136197286	183	161.483	1.0497	892.971	4.02246e-11	0.212511	-0.653948	0.0930571	9.999e-05	2.37097e-07	9.33935e-07
ENSG00000148290	9	136218611	136223552	-	7050	-44532	9_136268084_A_G	9	136268084	136268084	183	158.213	1.04944	785.546	4.9424e-37	0.587514	1.13221	0.070129	9.999e-05	9.17691e-31	7.56101e-29
ENSG00000148300	9	136271187	136283164	-	7169	7451	9_136263736_T_C	9	136263736	136263736	183	163.252	1.02728	927.791	1.30883e-17	0.329586	1.34768	0.142085	9.999e-05	3.06104e-13	2.85514e-12
ENSG00000123453	9	136528683	136605077	-	7555	0	9_136600201_T_C	9	136600201	136600201	183	166.648	1.00533	1053.84	5.38583e-13	0.248162	-0.669048	0.0860847	9.999e-05	5.51697e-09	2.75486e-08
ENSG00000160293	9	136627017	136857726	-	8449	0	9_136792533_C_T	9	136792533	136792533	183	159.678	1.02812	1053.82	2.44358e-05	0.092966	0.399199	0.0921752	0.0750925	0.0754831	0.0761791
ENSG00000169925	9	136895428	136933657	-	7957	0	9_136931995_G_A	9	136931995	136931995	183	160	1.02878	923.161	7.16409e-16	0.299957	-0.842673	0.0951625	9.999e-05	2.1187e-11	1.52902e-10
ENSG00000107147	9	138594032	138684992	+	7863	0	9_138679607_C_T	9	138679607	138679607	183	167.113	1.01789	1211.56	4.2182e-17	0.321051	-1.02782	0.11049	9.999e-05	7.02583e-13	6.2769e-12
ENSG00000165661	9	139098180	139137687	-	6622	-2802	9_139140489_G_A	9	139140489	139140489	183	171.813	1.03059	1128.19	2.52622e-10	0.196857	-0.643331	0.0960571	9.999e-05	6.47521e-07	2.35658e-06
ENSG00000165688	9	139305111	139318213	+	6271	6361	9_139324574_C_T	9	139324574	139324574	183	165.236	1.00662	970.047	1.20722e-05	0.0996202	0.4586	0.101917	0.0264974	0.0299005	0.0364371
ENSG00000148384	9	139323072	139334274	-	6200	0	9_139323799_A_G	9	139323799	139323799	183	163.556	1.04637	953.2	4.38397e-19	0.353772	-0.810026	0.0809291	9.999e-05	7.1278e-15	8.2585e-14
ENSG00000148400	9	139388897	139440314	-	6109	-233443	9_139673757_T_C	9	139673757	139673757	183	147.401	1.02405	663.601	2.01629e-05	0.0947826	-0.457261	0.10446	0.0705929	0.0776058	0.0777314
ENSG00000107223	9	139756572	139760738	-	5632	968968	9_138787604_G_A	9	138787604	138787604	183	132.103	0.984417	380.899	6.13793e-06	0.105976	-1.59731	0.342954	0.0447955	0.048404	0.0535913
ENSG00000148362	9	139886871	139888436	+	5446	-6456	9_139880415_C_A	9	139880415	139880415	183	163.771	1.05034	800.111	1.29941e-10	0.202553	-0.725502	0.106413	9.999e-05	4.7064e-07	1.76481e-06
ENSG00000107281	9	139933923	139940655	-	5387	1196	9_139932727_C_A	9	139932727	139932727	183	156.622	1.01911	699.291	1.42837e-08	0.161506	-0.568049	0.0956789	0.00029997	9.14399e-05	0.00022564
ENSG00000177239	9	139981380	140003635	+	5267	-73241	9_139908139_A_G	9	139908139	139908139	183	155.979	1.00798	671.417	1.34587e-10	0.202253	-0.701838	0.103038	9.999e-05	1.85419e-06	6.33607e-06
ENSG00000176978	9	140004995	140009629	-	5186	0	9_140008899_G_A	9	140008899	140008899	183	166.005	1.04395	778.672	1.5555e-09	0.181098	-0.702981	0.110504	9.999e-05	4.03296e-06	1.28903e-05
ENSG00000188986	9	140149626	140167998	+	4844	0	9_140154759_C_T	9	140154759	140154759	183	154.728	1.00265	569.753	3.5538e-27	0.472012	1.08657	0.084951	9.999e-05	1.62383e-20	3.59436e-19
ENSG00000165802	9	140342023	140353786	-	4291	312549	9_140029474_G_A	9	140029474	140029474	183	166.273	1.02708	739.571	4.49651e-05	0.0871897	-0.970123	0.232038	0.0643936	0.0660941	0.0690045
ENSG00000130653	9	140354405	140444986	-	4266	0	9_140444078_T_C	9	140444078	140444078	183	163.896	1.0114	633.013	5.89772e-22	0.398437	0.853321	0.0775082	9.999e-05	3.28116e-17	5.34739e-16
ENSG00000182154	9	140445652	140447007	+	3963	-1574	9_140444078_T_C	9	140444078	140444078	183	134.659	0.935224	327.569	2.10546e-09	0.178446	-0.613235	0.097267	0.00029997	0.00017282	0.00040586
ENSG00000107937	10	1034339	1065876	+	6714	-203540	10_830799_G_A	10	830799	830799	183	155.8	1.0126	619.427	6.18445e-06	0.105905	0.467852	0.100488	0.0172983	0.0177155	0.0237014
ENSG00000067064	10	1085849	1095110	-	6934	415524	10_670325_A_T	10	670325	670325	183	160.804	1.02304	711.687	1.23095e-06	0.120954	-0.544163	0.108443	0.00259974	0.00338249	0.00576929
ENSG00000047056	10	1095479	1178237	+	7341	435468	10_1613705_G_A	10	1613705	1613705	183	146.668	1.03847	581.064	1.48179e-07	0.140409	2.19545	0.401557	0.00109989	0.00114088	0.00220675
ENSG00000185736	10	1228074	1779670	-	9690	376915	10_851159_G_C	10	851159	851159	183	135.731	1.00716	511.484	2.37415e-07	0.136106	-1.43363	0.266995	0.00459954	0.00423927	0.00702463
ENSG00000107959	10	3179921	3215003	-	8432	0	10_3193412_C_T	10	3193412	3193412	183	144.577	0.994774	611.249	5.50248e-24	0.428179	-2.34976	0.200732	9.999e-05	2.10714e-16	3.01932e-15
ENSG00000187134	10	4934797	5025475	+	8802	0	10_4975648_A_G	10	4975648	4975648	183	154.406	1.00975	794.357	6.94849e-10	0.188118	0.574953	0.0882953	9.999e-05	1.04994e-05	3.07123e-05
ENSG00000151632	10	5029968	5060223	-	8553	0	10_5045804_C_A	10	5045804	5045804	183	161.072	0.982668	901.394	3.78948e-11	0.213015	1.09085	0.154995	9.999e-05	6.50129e-07	2.36317e-06
ENSG00000196139	10	5077547	5149878	+	8753	-6811	10_5070736_G_A	10	5070736	5070736	183	163.932	1.0203	1073.47	3.59179e-05	0.0893198	0.435361	0.102762	0.0871913	0.0890186	0.0859149
ENSG00000057608	10	5807187	5884095	-	9356	51355	10_5755832_C_T	10	5755832	5755832	183	158.302	1.03425	969.907	1.35424e-15	0.295129	-0.915925	0.104636	9.999e-05	4.74901e-11	3.22291e-10
ENSG00000123243	10	7601233	7708961	-	8659	-669225	10_8378186_C_A	10	8378186	8378186	183	140.771	0.982257	611.856	2.73476e-06	0.113534	-1.82015	0.375968	0.0277972	0.025573	0.0320592
ENSG00000165609	10	12207325	12238143	-	7281	28138	10_12179187_G_A	10	12179187	12179187	183	164.271	1.04494	1047.96	8.18746e-06	0.103272	-0.421553	0.0918259	0.0185981	0.0205245	0.026842
ENSG00000151474	10	13685707	14504141	-	10893	0	10_13716073_A_C	10	13716073	13716073	183	151.011	1.01895	1028.36	3.98863e-08	0.152298	1.08386	0.189027	0.00079992	0.000544019	0.00114198
ENSG00000065809	10	14560557	14816896	-	8667	0	10_14614213_G_T	10	14614213	14614213	183	127.546	0.94579	418.581	1.66592e-10	0.200429	-2.9513	0.435748	9.999e-05	7.22569e-05	0.000182246
ENSG00000176244	10	15119523	15130775	-	7068	0	10_15122777_C_A	10	15122777	15122777	183	159.75	1.01134	702.693	4.42382e-05	0.0873443	-0.495433	0.118385	0.0850915	0.0883678	0.0856001
ENSG00000152465	10	15144584	15210692	-	7185	0	10_15206991_T_C	10	15206991	15206991	183	162.395	1.02667	778.412	1.37934e-05	0.0983646	-0.448382	0.10035	0.0289971	0.0292502	0.0357622
ENSG00000165983	10	16478943	16555736	+	6949	-1066	10_16477877_G_C	10	16477877	16477877	183	163.288	1.02683	675.578	1.46322e-14	0.276799	-0.80758	0.0964955	9.999e-05	1.39203e-10	8.71076e-10
ENSG00000165985	10	16555743	16564004	-	6572	-22303	10_16586307_C_T	10	16586307	16586307	183	170.866	1.02737	732.57	1.57072e-05	0.0971396	0.920574	0.207465	0.0184982	0.0194329	0.0256064
ENSG00000148484	10	16632611	16859527	-	7270	0	10_16859400_G_C	10	16859400	16859400	183	162.359	1.03679	709.427	3.43753e-14	0.270111	1.07206	0.130272	9.999e-05	3.01354e-10	1.78057e-09
ENSG00000026025	10	17270259	17279592	+	6216	-259461	10_17010798_T_C	10	17010798	17010798	183	162.752	1.03918	665.36	2.74571e-05	0.0918633	0.495074	0.115067	0.040296	0.0435762	0.0492574
ENSG00000136738	10	17686125	17757913	+	6955	0	10_17688510_A_T	10	17688510	17688510	183	167.095	1.02412	783.126	8.59719e-06	0.102813	-0.837767	0.182942	0.0130987	0.0147896	0.0203372
ENSG00000120586	10	18098353	18200091	+	7148	-249955	10_17848398_A_G	10	17848398	17848398	183	132.085	0.977308	333.623	3.21471e-13	0.252325	0.682346	0.086827	9.999e-05	2.94646e-07	1.14391e-06
ENSG00000165995	10	18429607	18830798	+	8776	4556	10_18835354_A_G	10	18835354	18835354	183	146.489	1.04535	599.669	4.29519e-08	0.151631	-0.62345	0.109012	0.00019998	0.000402101	0.000869928
ENSG00000241058	10	18834491	18940551	-	7567	0	10_18903605_A_C	10	18903605	18903605	183	142.361	1.01085	401.206	8.42962e-09	0.166202	0.596414	0.0987496	0.00029997	0.000138425	0.000329785
ENSG00000078114	10	21068903	21463116	-	7112	0	10_21364031_A_T	10	21364031	21364031	183	135.624	1.01707	332.656	1.35168e-05	0.0985555	1.78094	0.398155	0.0536946	0.05523	0.0596786
ENSG00000150867	10	22823779	23003484	-	4620	-716500	10_23719984_T_C	10	23719984	23719984	183	158.481	1.02503	339.954	0.000100833	0.0795136	-0.614192	0.154478	0.0883912	0.0896523	0.0862787
ENSG00000099256	10	25137537	25241533	-	6905	0	10_25225915_A_C	10	25225915	25225915	183	141.253	1.01983	406.894	2.44922e-05	0.0929442	-1.60181	0.369907	0.0730927	0.0776502	0.0777314
ENSG00000185875	10	25305588	25315593	+	6771	0	10_25305643_G_A	10	25305643	25305643	183	160.929	0.992036	670.3	7.32982e-09	0.167443	-1.39697	0.230269	0.00019998	4.29115e-05	0.000112779
ENSG00000136754	10	27035523	27150016	-	7868	0	10_27141816_C_T	10	27141816	27141816	183	156.747	1.05239	485.622	8.69705e-06	0.102705	-0.653779	0.142849	0.0137986	0.0147796	0.0203372
ENSG00000107890	10	27280844	27389421	-	7581	0	10_27325277_A_T	10	27325277	27325277	183	131.317	0.984298	270.542	8.15316e-11	0.206525	-0.649532	0.0941142	9.999e-05	1.2294e-05	3.56106e-05
ENSG00000136758	10	27399384	27444195	-	6910	176891	10_27222493_A_G	10	27222493	27222493	183	142.879	1.00914	336.274	2.90219e-06	0.11298	-3.21091	0.665073	0.0123988	0.0115197	0.0166008
ENSG00000150054	10	28339923	28623415	-	8440	0	10_28606902_C_A	10	28606902	28606902	183	146.346	1.03615	555.334	2.87922e-12	0.234489	-0.852682	0.113888	9.999e-05	1.3523e-07	5.47958e-07
ENSG00000095787	10	28821423	28912041	+	7709	0	10_28899099_C_T	10	28899099	28899099	183	163.378	1.02488	794.472	3.4204e-09	0.174181	-0.567442	0.0913351	9.999e-05	1.41498e-05	4.0278e-05
ENSG00000107951	10	30598731	30663377	-	6775	0	10_30648051_G_A	10	30648051	30648051	183	166.862	1.01721	735.259	4.93241e-29	0.495992	1.01993	0.0760022	9.999e-05	3.80919e-24	1.44852e-22
ENSG00000099250	10	33466421	33625190	-	7129	131726	10_33334695_G_A	10	33334695	33334695	183	137.661	0.948032	341.128	1.59241e-05	0.0970103	-1.71802	0.387467	0.0732927	0.0714886	0.0731209
ENSG00000165733	10	43278250	43330385	+	7070	0	10_43324000_A_G	10	43324000	43324000	183	165.468	1.03213	543.901	3.12831e-20	0.371984	0.934635	0.0897717	9.999e-05	3.4348e-16	4.82842e-15
ENSG00000012779	10	45869662	45941561	+	4563	-31243	10_45838419_C_G	10	45838419	45838419	183	156.729	1.02195	329.616	1.15057e-12	0.241999	1.13472	0.148454	9.999e-05	1.03862e-08	5.00919e-08
ENSG00000172661	10	46222649	46288409	+	3495	0	10_46237433_G_A	10	46237433	46237433	183	135.123	0.946192	197.639	1.50114e-24	0.436183	-1.58864	0.133516	9.999e-05	2.1778e-15	2.74875e-14
ENSG00000107643	10	49514699	49647403	+	4700	0	10_49518363_G_A	10	49518363	49518363	183	162.144	1.04894	530.151	2.71607e-12	0.234968	-2.08986	0.278758	0.00019998	1.03557e-08	5.00261e-08
ENSG00000128805	10	49654078	49864310	-	4851	0	10_49856467_C_A	10	49856467	49856467	183	154.263	1.03003	442.284	4.00202e-07	0.13132	-0.48853	0.0928817	0.00079992	0.00117439	0.00225606
ENSG00000099290	10	51827649	51893269	+	3797	-16667	10_51810982_C_A	10	51810982	51810982	183	139.984	0.979366	220.235	8.2906e-38	0.595455	-1.19925	0.0730704	9.999e-05	2.07588e-26	1.1195e-24
ENSG00000185532	10	52750946	54058110	+	10092	0	10_52922797_G_A	10	52922797	52922797	183	121.702	0.948726	345.085	1.82491e-18	0.343721	-0.916223	0.0935873	9.999e-05	9.72625e-10	5.39234e-09
ENSG00000177613	10	53455248	53459355	-	6067	0	10_53457124_G_A	10	53457124	53457124	183	139.877	0.974617	387.304	7.55033e-18	0.333562	-0.9358	0.0977798	9.999e-05	3.96661e-11	2.74251e-10
ENSG00000122873	10	60028819	60049346	+	6345	33322	10_60082668_G_A	10	60082668	60082668	183	163.842	1.03381	440.85	6.06558e-05	0.0843479	-0.651794	0.15875	0.0542946	0.0568394	0.0611947
ENSG00000108064	10	60144783	60158981	+	6413	0	10_60156166_A_G	10	60156166	60156166	183	152.029	1.06243	401.495	7.45554e-11	0.207285	-0.7799	0.112743	9.999e-05	4.95575e-07	1.85129e-06
ENSG00000108091	10	61548522	61666414	-	6361	-1403	10_61667817_C_G	10	61667817	61667817	183	154.585	1.00636	485.718	1.90426e-10	0.199283	-0.644581	0.0955115	9.999e-05	2.16513e-06	7.28117e-06
ENSG00000072422	10	62629197	62761198	-	6334	31421	10_62597776_G_A	10	62597776	62597776	183	114.589	0.903243	177.94	4.89535e-11	0.210851	2.65644	0.379897	9.999e-05	0.000100212	0.000245246
ENSG00000138311	10	64133952	64431771	+	6569	0	10_64141963_T_G	10	64141963	64141963	183	130.209	1.03255	269.881	1.53514e-06	0.118905	0.533461	0.107347	0.00669933	0.0116594	0.0167797
ENSG00000148572	10	64893051	64914783	+	5907	0	10_64904071_A_G	10	64904071	64904071	183	162.573	1.05502	423.791	4.17724e-34	0.556115	-1.08469	0.0716362	9.999e-05	2.36173e-29	1.75128e-27
ENSG00000165476	10	65281124	65384883	+	5464	0	10_65374077_A_G	10	65374077	65374077	183	163.199	1.07403	442.841	5.9584e-06	0.106254	-0.494755	0.106072	0.0039996	0.0057226	0.00914044
ENSG00000138346	10	70173822	70231879	-	6336	0	10_70217052_T_C	10	70217052	70217052	183	138.787	1.012	282.472	4.52362e-12	0.230764	-1.27564	0.172167	9.999e-05	4.02642e-07	1.53902e-06
ENSG00000138336	10	70320414	70454239	+	6900	0	10_70348652_A_G	10	70348652	70348652	183	159.339	1.06798	562.14	3.57872e-05	0.0893543	-0.40732	0.0961229	0.0476952	0.0505098	0.0555084
ENSG00000198954	10	70748488	70776738	+	7016	249	10_70776987_G_A	10	70776987	70776987	183	147.508	1.0743	582.284	8.50174e-11	0.206169	-0.591761	0.0858367	9.999e-05	1.25078e-06	4.42186e-06
ENSG00000156502	10	70939989	70968855	+	7157	-43576	10_70896413_C_T	10	70896413	70896413	183	157.802	1.02463	695.693	1.16301e-06	0.12148	0.510677	0.101518	0.00349965	0.00382794	0.00641834
ENSG00000099282	10	71211230	71267425	+	7246	0	10_71254521_C_T	10	71254521	71254521	183	103.509	0.833101	198.404	1.70495e-10	0.200231	0.877807	0.129685	9.999e-05	0.00129733	0.00245879
ENSG00000099284	10	71812553	71872036	+	7995	229399	10_72101435_A_G	10	72101435	72101435	183	154.049	1.01319	848.452	1.5798e-05	0.0970853	1.78831	0.403147	0.0583942	0.059056	0.0628962
ENSG00000042286	10	71857980	71892690	-	7930	-5308	10_71897998_C_T	10	71897998	71897998	183	162.43	1.03757	1007.84	1.70521e-27	0.476207	-1.01138	0.07841	9.999e-05	2.28314e-22	6.77202e-21
ENSG00000079332	10	71907046	71930279	-	7905	6800	10_71900246_C_T	10	71900246	71900246	183	161.465	1.04303	919.318	2.25013e-11	0.217402	0.569109	0.0798193	9.999e-05	1.58388e-07	6.36578e-07
ENSG00000180817	10	71962587	71993667	-	7922	0	10_71992848_C_G	10	71992848	71992848	183	140.127	0.97886	598.8	1.08485e-18	0.347404	0.788233	0.0798608	9.999e-05	1.2084e-11	9.00561e-11
ENSG00000172731	10	72058730	72142382	-	8126	-9735	10_72152117_A_C	10	72152117	72152117	183	157.498	1.03249	883.135	7.21422e-08	0.146946	0.615458	0.109618	0.00069993	0.000399933	0.000865869
ENSG00000107738	10	73507317	73533255	-	5905	269275	10_73238042_G_T	10	73238042	73238042	183	163.199	1.04851	720.137	3.6286e-05	0.0892231	1.18973	0.28099	0.0561944	0.057647	0.0618397
ENSG00000107745	10	74127099	74385899	-	4863	0	10_74376422_A_C	10	74376422	74376422	183	163.02	1.02324	479.971	5.85721e-06	0.106415	0.499509	0.107	0.0069993	0.00806094	0.0122425
ENSG00000213551	10	74943121	75008620	-	3457	-78864	10_75087484_T_C	10	75087484	75087484	183	140.592	0.99939	154.808	1.21895e-11	0.222533	-1.34925	0.186428	9.999e-05	4.49363e-07	1.69359e-06
ENSG00000182180	10	75006511	75012451	-	3320	-244325	10_75256776_T_A	10	75256776	75256776	183	149.831	1.03083	180.303	7.57464e-05	0.082236	-2.17749	0.537732	0.0538946	0.0544263	0.058982
ENSG00000176986	10	75504121	75531919	+	3278	-142102	10_75362019_A_G	10	75362019	75362019	183	144.881	1.00364	167.928	8.52085e-05	0.0811163	1.55576	0.387074	0.0791921	0.075742	0.0762587
ENSG00000035403	10	75757873	75879918	+	3678	54481	10_75934399_T_A	10	75934399	75934399	183	161.483	1.05429	254.616	1.99426e-07	0.1377	0.46059	0.0852024	9.999e-05	0.000165477	0.00038985
ENSG00000185009	10	75881525	75910821	-	3512	-54025	10_75964846_C_A	10	75964846	75964846	183	154.46	1.01079	222.383	8.43232e-08	0.145532	-0.575767	0.103131	9.999e-05	0.000173835	0.000407598
ENSG00000156110	10	75910961	76469061	+	4441	0	10_75980572_T_C	10	75980572	75980572	183	149.724	1.04521	288.794	3.47558e-09	0.17404	-0.638176	0.102771	9.999e-05	1.6185e-05	4.53746e-05
ENSG00000156650	10	76585341	76792380	+	3838	-542732	10_76042609_C_T	10	76042609	76042609	183	160.876	1.02032	342.008	0.000100299	0.0795642	0.542083	0.136294	0.079892	0.0820386	0.0811656
ENSG00000156113	10	78629360	79398353	-	7286	0	10_78795505_T_C	10	78795505	78795505	183	159.035	1.01358	770.614	2.44636e-06	0.114572	-0.814465	0.167372	0.00589941	0.00802292	0.012191
ENSG00000151208	10	79550550	79686378	-	5881	0	10_79604958_T_C	10	79604958	79604958	183	148.509	0.995348	516.638	1.18558e-10	0.203336	-0.745501	0.109082	9.999e-05	3.62478e-06	1.16991e-05
ENSG00000138326	10	79793519	79816570	+	5633	0	10_79793688_C_T	10	79793688	79793688	183	163.699	1.04402	766.651	2.58473e-07	0.135328	0.495154	0.0925221	0.00069993	0.000610047	0.00126447
ENSG00000108179	10	81107226	81115093	+	7596	27152	10_81142245_C_T	10	81142245	81142245	183	163.056	1.03486	758.729	1.86429e-08	0.159126	-1.06484	0.180948	9.999e-05	5.97367e-05	0.000152221
ENSG00000122359	10	81910646	81965328	-	8101	0	10_81937705_G_C	10	81937705	81937705	183	154.371	1.01657	592.725	3.29584e-20	0.371629	-0.810603	0.0779177	9.999e-05	9.63614e-15	1.08264e-13
ENSG00000122378	10	82167586	82192753	+	8147	40472	10_82233225_C_G	10	82233225	82233225	183	156.604	1.04536	610.682	6.00497e-08	0.148606	-0.603792	0.106834	0.00019998	0.000224708	0.000514279
ENSG00000108219	10	82213923	82292879	+	8474	0	10_82267945_A_C	10	82267945	82267945	183	162.359	1.03946	625.682	6.85168e-14	0.264666	1.10444	0.136085	9.999e-05	4.72118e-10	2.71385e-09
ENSG00000185737	10	83635071	84746935	+	10755	507909	10_85254844_G_A	10	85254844	85254844	183	164.718	1.01654	868.718	4.90749e-05	0.0863598	-0.797365	0.191718	0.0934907	0.0927547	0.0882774
ENSG00000165678	10	85899197	85913001	+	7850	0	10_85899251_A_T	10	85899251	85899251	183	147.848	1.03539	427.61	4.20459e-06	0.109518	-0.847619	0.178667	0.0126987	0.0128338	0.0181874
ENSG00000107771	10	86088343	86278273	+	8629	0	10_86089573_G_A	10	86089573	86089573	183	155.085	1.02376	455.706	4.63362e-13	0.249378	-0.783193	0.100444	9.999e-05	8.05161e-09	3.9409e-08
ENSG00000173267	10	88718376	88723017	+	5295	12107	10_88735124_T_C	10	88735124	88735124	183	146.74	1.09293	396.758	4.54061e-06	0.108799	0.627491	0.132757	0.00729927	0.0104251	0.015225
ENSG00000198682	10	89419371	89507462	+	5048	-274755	10_89144616_C_T	10	89144616	89144616	183	155.139	1.00943	452.014	3.44569e-05	0.0897132	1.95958	0.461423	0.059894	0.0584697	0.0624287
ENSG00000138138	10	89511270	89601100	-	5048	0	10_89558469_C_T	10	89558469	89558469	183	149.867	1.01593	416.624	1.09867e-15	0.296719	-0.810668	0.0922592	9.999e-05	1.1932e-10	7.57848e-10
ENSG00000171862	10	89622871	89731687	+	5071	643709	10_90375396_A_C	10	90375396	90375396	183	152.512	1.02807	442.728	4.31065e-05	0.0875902	0.917181	0.218825	0.0730927	0.0740371	0.0751031
ENSG00000138134	10	90639492	90734910	+	6058	-760918	10_89878574_A_G	10	89878574	89878574	183	152.798	1.03276	517.975	1.2915e-05	0.0989846	1.97758	0.441053	0.0283972	0.0304208	0.0369497
ENSG00000026103	10	90750415	90775542	+	6094	0	10_90756065_C_T	10	90756065	90756065	183	157.051	1.03007	518.175	4.4255e-39	0.608161	1.05926	0.0628523	9.999e-05	5.68815e-32	5.44246e-30
ENSG00000152778	10	91174344	91180758	+	6421	-8511	10_91165833_C_T	10	91165833	91165833	183	150.475	1.03041	517.801	4.00675e-21	0.385813	-0.897297	0.0836899	9.999e-05	2.31134e-15	2.89268e-14
ENSG00000138182	10	91461368	91534700	+	6940	0	10_91462355_C_T	10	91462355	91462355	183	144.434	1.03546	449.34	1.52299e-11	0.220672	-0.827133	0.114904	9.999e-05	5.65045e-07	2.08196e-06
ENSG00000107854	10	93558070	93625033	+	5067	-1215	10_93556855_T_C	10	93556855	93556855	183	133.283	0.970327	203.897	2.66848e-14	0.2721	-0.727693	0.0879821	9.999e-05	2.92885e-08	1.31625e-07
ENSG00000095564	10	93683527	93790082	+	5145	-28018	10_93655509_C_T	10	93655509	93655509	183	141.879	1.01533	268.801	2.31789e-05	0.0934653	0.483549	0.111322	0.0568943	0.0486217	0.0537521
ENSG00000107864	10	93806450	94050844	-	5690	481235	10_93325215_G_A	10	93325215	93325215	183	148.866	1.00774	331.374	5.39137e-05	0.0854671	1.02001	0.246649	0.0837916	0.0842465	0.0827155
ENSG00000198060	10	94050921	94113721	+	5303	-240049	10_93810872_A_G	10	93810872	93810872	183	153.674	1.03596	328.047	7.63886e-05	0.0821557	-0.428753	0.105937	0.0786921	0.0821427	0.0811658
ENSG00000138190	10	94590936	94819250	+	6296	0	10_94670560_C_T	10	94670560	94670560	183	168.149	1.04854	567.822	9.29737e-09	0.165331	-0.609468	0.101229	9.999e-05	1.22047e-05	3.54149e-05
ENSG00000138119	10	95066187	95242074	-	6304	0	10_95083039_C_T	10	95083039	95083039	183	136.91	0.990869	340.575	8.33228e-11	0.20634	-1.23947	0.179695	9.999e-05	7.49721e-06	2.25532e-05
ENSG00000148690	10	95427641	95462329	-	5764	0	10_95460373_T_G	10	95460373	95460373	183	131.156	0.971499	333.324	1.91966e-15	0.29247	1.22485	0.140828	9.999e-05	1.0249e-08	4.95914e-08
ENSG00000138193	10	95753747	96092580	+	7082	-2248	10_95751499_G_A	10	95751499	95751499	183	162.395	1.05137	612.165	8.88225e-14	0.262608	-0.867726	0.107486	9.999e-05	4.54792e-10	2.62955e-09
ENSG00000119969	10	96305548	96373662	+	5898	-100454	10_96205094_A_G	10	96205094	96205094	183	156.89	1.03516	430.328	2.64256e-10	0.19647	0.644608	0.0963657	9.999e-05	1.32396e-06	4.65836e-06
ENSG00000107438	10	96997330	97050781	-	6034	-1513	10_97052294_T_C	10	97052294	97052294	183	151.886	1.07668	332.755	7.4547e-05	0.0823878	0.505745	0.124768	0.0763924	0.0791065	0.0788168
ENSG00000077147	10	98277867	98347209	-	5676	6209	10_98271658_A_C	10	98271658	98271658	183	139.305	1.00304	311.296	2.37678e-06	0.114841	0.673812	0.138285	0.0137986	0.0118048	0.0169642
ENSG00000155640	10	98741042	98745582	+	5163	692399	10_99437981_C_T	10	99437981	99437981	183	154.049	1.02906	505.741	1.11609e-05	0.100359	-2.56195	0.567024	0.0230977	0.0247726	0.0312409
ENSG00000052749	10	99116116	99161127	-	5131	0	10_99158255_C_T	10	99158255	99158255	183	166.291	1.03416	645.198	2.90698e-12	0.23441	0.708865	0.0946997	9.999e-05	9.80797e-09	4.76128e-08
ENSG00000241935	10	99344081	99372559	+	5338	-160	10_99343921_G_A	10	99343921	99343921	183	156.175	1.04549	527.06	3.57534e-11	0.213505	-0.701988	0.0995973	9.999e-05	2.58357e-07	1.0123e-06
ENSG00000171160	10	99374311	99393344	-	5282	0	10_99393234_G_A	10	99393234	99393234	183	157.891	1.05106	586.169	2.377e-19	0.35804	-1.11275	0.110144	9.999e-05	7.90007e-15	9.11766e-14
ENSG00000155256	10	99496879	99520664	+	5401	0	10_99499822_G_A	10	99499822	99499822	183	140.431	1.02026	381.121	6.32869e-10	0.188929	-0.681653	0.104404	9.999e-05	1.88411e-05	5.22774e-05
ENSG00000095713	10	99624758	99790585	-	5675	0	10_99790398_C_G	10	99790398	99790398	183	131.496	0.942726	295.966	1.22016e-07	0.142177	-0.684153	0.124226	0.00459954	0.00317418	0.00544846
ENSG00000119943	10	100143323	100174941	-	5267	0	10_100147060_A_G	10	100147060	100147060	183	165.558	1.05461	523.599	2.98959e-10	0.195409	0.627626	0.0941436	9.999e-05	5.04605e-07	1.87557e-06
ENSG00000119946	10	101088857	101154087	+	5688	-284587	10_100804270_C_T	10	100804270	100804270	183	154.674	1.01014	369.42	1.32825e-06	0.120248	-1.19521	0.238979	0.00289971	0.00305371	0.00527833
ENSG00000213341	10	101948056	101989376	-	5098	271796	10_101676260_A_T	10	101676260	101676260	183	162.681	1.06116	491.394	5.21595e-05	0.0857811	-0.446366	0.10772	0.049895	0.0536031	0.0582175
ENSG00000075826	10	102246400	102289628	-	5136	-1431	10_102291059_T_C	10	102291059	102291059	183	156.783	1.03553	428.982	5.96811e-33	0.543083	-1.22651	0.0831631	9.999e-05	1.00451e-26	5.51755e-25
ENSG00000055950	10	102729216	102747272	-	4398	0	10_102734778_C_G	10	102734778	102734778	183	159.5	1.05312	414.436	1.55039e-13	0.258171	0.878685	0.110105	9.999e-05	7.79211e-10	4.38561e-09
ENSG00000107819	10	102790992	102800998	+	4243	0	10_102795731_G_A	10	102795731	102795731	183	118.199	0.933208	182.979	7.38149e-13	0.245609	-1.17394	0.152089	9.999e-05	3.8663e-06	1.24111e-05
ENSG00000166189	10	103825148	103827792	+	4002	767927	10_104595719_C_T	10	104595719	104595719	183	153.942	1.05719	262.121	9.46794e-06	0.101907	-0.482444	0.105872	0.00869913	0.00966657	0.0142576
ENSG00000138107	10	104238987	104262482	-	3735	0	10_104244948_G_C	10	104244948	104244948	183	160.054	1.04142	231.958	2.52233e-08	0.156417	-0.532985	0.0914979	9.999e-05	2.84364e-05	7.67472e-05
ENSG00000138175	10	104433489	104474164	-	3886	90061	10_104343428_C_A	10	104343428	104343428	183	144.47	1.01779	197.162	1.50212e-05	0.0975608	0.47699	0.10724	0.0211979	0.021861	0.0282782
ENSG00000148842	10	104678051	104849978	+	4573	-23853	10_104654198_A_T	10	104654198	104654198	183	157.802	1.05374	327.566	1.26908e-11	0.222196	0.684641	0.0946899	9.999e-05	4.36038e-08	1.90757e-07
ENSG00000076685	10	104845941	104953056	-	4519	20363	10_104825578_T_C	10	104825578	104825578	183	147.133	1.05524	280.421	4.9512e-09	0.170917	-0.869711	0.141598	9.999e-05	2.49002e-05	6.78828e-05
ENSG00000148798	10	105036921	105050108	+	4442	0	10_105049105_C_G	10	105049105	105049105	183	145.846	1.05865	267.189	1.5945e-08	0.160523	0.560345	0.0947251	9.999e-05	7.02905e-05	0.000177588
ENSG00000107960	10	105642301	105677963	-	4602	417100	10_105225201_C_T	10	105225201	105225201	183	155.872	1.07454	362.358	5.16993e-05	0.0858653	-0.400435	0.0965834	0.0519948	0.0520325	0.0568029
ENSG00000148834	10	105995115	106027217	+	4926	0	10_106018558_A_G	10	106018558	106018558	183	160.447	1.02342	406.807	6.45321e-07	0.126923	0.431019	0.0835655	0.0009999	0.00109185	0.00212363
ENSG00000120051	10	106113523	106214848	+	5196	519304	10_106734152_G_A	10	106734152	106734152	183	158.374	1.06184	407.454	1.33414e-05	0.0986785	-0.751465	0.167885	0.0139986	0.0158148	0.0215373
ENSG00000108018	10	108333422	108924292	-	8113	0	10_108721369_C_T	10	108721369	108721369	183	160.322	1.04963	662.144	7.39899e-06	0.104223	-1.17149	0.253882	0.0118988	0.0144075	0.0199319
ENSG00000148700	10	111756127	111895323	+	5481	-102018	10_111654109_T_C	10	111654109	111654109	183	161.394	1.04573	528.465	5.05175e-09	0.170739	0.780142	0.127095	9.999e-05	1.28379e-05	3.70053e-05
ENSG00000197142	10	114133777	114188138	+	5346	-716	10_114133061_G_C	10	114133061	114133061	183	164.521	1.03099	607.94	2.38413e-06	0.114812	0.470332	0.0965388	0.0039996	0.00391687	0.00654157
ENSG00000151532	10	114206757	114578503	+	6229	0	10_114327284_T_C	10	114327284	114327284	183	143.987	1.04189	508.09	2.70825e-05	0.0919933	-1.59166	0.36965	0.0773923	0.0853894	0.0835334
ENSG00000165806	10	115438943	115490662	+	5385	0	10_115439394_C_T	10	115439394	115439394	183	165.308	1.05188	676.606	7.81916e-19	0.349712	0.874794	0.0881815	9.999e-05	4.81786e-15	5.78553e-14
ENSG00000196865	10	115614421	115676953	+	5511	447145	10_116124098_G_C	10	116124098	116124098	183	162.663	1.05914	652.443	3.07778e-05	0.0907827	-0.66812	0.156301	0.0424958	0.0445066	0.0501181
ENSG00000043591	10	115803807	115806667	+	5415	19719	10_115826386_C_T	10	115826386	115826386	183	167.631	1.03525	621.385	2.4148e-08	0.156808	-0.716815	0.122874	9.999e-05	4.04999e-05	0.000106874
ENSG00000165813	10	115880622	115933979	-	5471	18506	10_115862116_T_C	10	115862116	115862116	183	159.446	1.05644	539.959	3.04829e-05	0.0908738	-0.437198	0.102222	0.0388961	0.043298	0.0489989
ENSG00000151553	10	116581504	116659591	+	5063	0	10_116626907_T_G	10	116626907	116626907	183	136.41	0.970161	242.48	1.62323e-07	0.139578	-0.492893	0.0904636	0.00129987	0.00183951	0.00337217
ENSG00000165832	10	116697953	116737430	+	5030	32571	10_116770001_C_A	10	116770001	116770001	183	85.9778	0.827624	73.3699	6.73301e-11	0.208151	-0.756316	0.109046	0.00279972	0.00223771	0.00400801
ENSG00000151892	10	117816445	118032979	-	5196	0	10_117929704_T_C	10	117929704	117929704	183	157.069	1.00646	405.087	2.01705e-16	0.309474	0.819174	0.0904542	9.999e-05	9.07051e-12	6.9162e-11
ENSG00000119979	10	120863599	120897496	+	6195	-5791	10_120857808_T_C	10	120857808	120857808	183	158.606	1.03921	550.072	1.84724e-25	0.448862	-0.974334	0.0798097	9.999e-05	2.80951e-20	6.08269e-19
ENSG00000107651	10	121652224	121702014	+	6701	0	10_121658842_C_A	10	121658842	121658842	183	162.395	1.03933	683.665	5.51426e-05	0.085253	-0.51196	0.123967	0.0826917	0.0850665	0.0833275
ENSG00000120008	10	122610688	122669036	+	6875	0	10_122616604_G_A	10	122616604	122616604	183	169.186	1.02587	841.459	3.39093e-36	0.578774	-1.0691	0.0674212	9.999e-05	1.93435e-31	1.68749e-29
ENSG00000138162	10	123748690	124014060	+	7244	0	10_123788968_G_C	10	123788968	123788968	183	154.674	1.00732	761.17	1.66708e-06	0.11814	0.493792	0.0997287	0.00879912	0.00779998	0.011901
ENSG00000166033	10	124221042	124274424	+	6855	0	10_124224904_A_G	10	124224904	124224904	183	168.9	1.02587	876.803	4.20031e-06	0.109527	0.667671	0.14073	0.00709929	0.00753922	0.0115986
ENSG00000154473	10	124913794	124924886	+	6821	12013	10_124936899_A_G	10	124936899	124936899	183	167.81	1.043	856.436	9.68925e-09	0.164964	-0.773828	0.1287	9.999e-05	2.14373e-05	5.88751e-05
ENSG00000065154	10	126085873	126107545	-	6985	0	10_126099734_G_A	10	126099734	126099734	183	135.785	0.958308	438.742	2.41812e-09	0.177231	0.673413	0.107257	0.00019998	0.000180964	0.000422976
ENSG00000107902	10	126150404	126306457	+	7514	0	10_126294239_A_G	10	126294239	126294239	183	145.435	1.13402	677.328	8.86134e-08	0.145082	-0.610055	0.109471	0.00029997	0.000487707	0.0010355
ENSG00000175029	10	126676422	126849739	-	6813	59253	10_126617169_T_C	10	126617169	126617169	183	159.964	1.0465	672.516	8.81348e-06	0.10258	0.598411	0.13084	0.0138986	0.01779	0.0237689
ENSG00000188690	10	127477147	127511817	-	6157	-12795	10_127524612_C_T	10	127524612	127524612	183	167.72	1.05448	835.404	9.69728e-41	0.624134	-1.11316	0.063857	9.999e-05	2.09359e-36	3.65282e-34
ENSG00000107949	10	127512116	127542264	+	6216	98643	10_127640907_G_C	10	127640907	127640907	183	162.841	1.05144	759.954	2.01946e-05	0.0947677	0.919047	0.209972	0.0345965	0.0359447	0.0421239
ENSG00000089876	10	127524907	127585005	-	6364	-42229	10_127627234_C_T	10	127627234	127627234	183	150.796	1.06944	624.877	1.77606e-06	0.117551	-2.36551	0.479105	0.00589941	0.00632967	0.0099652
ENSG00000150760	10	128593979	129250781	+	9741	0	10_128827589_G_A	10	128827589	128827589	183	160.59	1.03873	1269.62	1.91941e-05	0.0952476	-2.01921	0.460038	0.0661934	0.067981	0.0703308
ENSG00000188916	10	128933695	128994422	-	7463	75136	10_128858559_C_T	10	128858559	128858559	183	162.788	1.03898	975.92	1.25028e-05	0.0992901	-0.926488	0.206278	0.0277972	0.0314264	0.0378918
ENSG00000132334	10	129705326	129884119	+	8624	0	10_129881701_A_G	10	129881701	129881701	183	161.984	1.03946	1075.63	4.25792e-09	0.17225	-0.581704	0.0942642	9.999e-05	2.32063e-05	6.3557e-05
ENSG00000175470	10	133747956	133773331	+	8405	0	10_133758358_G_A	10	133758358	133758358	183	159.928	1.06626	951.361	1.48787e-11	0.220868	-0.638649	0.08867	9.999e-05	9.57645e-08	3.97825e-07
ENSG00000176171	10	133781579	133795435	-	8265	33458	10_133748121_A_G	10	133748121	133748121	183	148.241	1.02928	728.593	6.53667e-09	0.168458	-1.12671	0.185047	9.999e-05	9.86662e-05	0.000241971
ENSG00000188385	10	133918176	133998313	+	8517	0	10_133954111_G_C	10	133954111	133954111	183	140.949	0.993405	629.134	1.98858e-22	0.405487	0.940275	0.0841631	9.999e-05	9.89355e-15	1.1032e-13
ENSG00000151640	10	134000405	134019280	+	8094	-6846	10_133993559_A_G	10	133993559	133993559	183	156.962	1.07109	867.392	4.45652e-07	0.130332	-0.664495	0.126887	0.00159984	0.00161893	0.00300495
ENSG00000165752	10	134020997	134145351	-	8398	0	10_134025467_T_C	10	134025467	134025467	183	146.74	1.05936	730.533	1.83469e-05	0.0956738	-0.503048	0.114327	0.070293	0.0740055	0.0750967
ENSG00000068383	10	134351325	134596979	+	7986	-60430	10_134290895_T_C	10	134290895	134290895	183	149.635	1.04533	709.55	1.45885e-07	0.140551	0.50372	0.0920782	0.00049995	0.00103587	0.00202138
ENSG00000171811	10	134621897	134756327	-	6938	0	10_134756013_T_C	10	134756013	134756013	183	142.701	1.01128	505.275	4.64214e-12	0.23055	-0.698045	0.0942681	9.999e-05	4.39111e-07	1.65706e-06
ENSG00000197177	10	134884434	134945179	+	6204	9375	10_134954554_C_T	10	134954554	134954554	183	164.807	1.07349	680.168	1.50629e-07	0.140259	-0.765086	0.140024	0.00049995	0.000232705	0.000530943
ENSG00000171798	10	134973952	135039916	+	5654	0	10_135015667_C_T	10	135015667	135015667	183	85.9957	0.985707	126.65	5.95993e-07	0.127656	0.496164	0.0958788	0.0830917	0.0803539	0.0796583
ENSG00000130640	10	135093136	135125841	-	5146	0	10_135095152_G_A	10	135095152	135095152	183	136.356	0.950774	300.323	6.05645e-06	0.106101	-2.17007	0.465622	0.0365963	0.0341126	0.0404836
ENSG00000177963	11	207512	215113	+	3733	5130	11_220243_T_C	11	220243	220243	183	159.249	1.03466	427.13	2.35323e-09	0.17747	-0.575314	0.0915572	9.999e-05	7.24474e-06	2.18825e-05
ENSG00000142082	11	215459	236931	-	3837	-7621	11_244552_A_G	11	244552	244552	183	149.938	1.01399	346.134	8.82273e-06	0.10257	-0.494484	0.108123	0.0179982	0.0186465	0.0246917
ENSG00000185627	11	236547	252983	+	3903	-11376	11_225171_C_T	11	225171	225171	183	160.054	1.04198	454.243	2.27156e-18	0.342165	-0.903431	0.0925999	9.999e-05	3.80681e-14	3.92062e-13
ENSG00000174915	11	448269	491393	+	5029	-9196	11_439073_A_G	11	439073	439073	183	160.697	1.06762	545.522	7.02472e-06	0.10471	0.589862	0.127501	0.00909909	0.0100792	0.014778
ENSG00000023191	11	494513	507300	-	5069	0	11_502013_G_A	11	502013	502013	183	159.696	1.05414	565.621	1.05723e-09	0.184468	-0.6727	0.104558	9.999e-05	3.52257e-06	1.13816e-05
ENSG00000174775	11	532243	537287	-	5181	5536	11_526707_T_C	11	526707	526707	183	155.425	1.06842	525.998	1.78889e-07	0.138692	-0.784045	0.144434	0.00039996	0.000473514	0.0010097
ENSG00000184524	11	787105	790123	-	6333	0	11_788007_G_A	11	788007	788007	183	158.284	1.04684	649.151	3.09483e-05	0.0907304	-0.457144	0.106979	0.0542946	0.0580139	0.0621209
ENSG00000177600	11	809648	812880	+	6398	0	11_810882_G_T	11	810882	810882	183	128.35	0.950092	317.659	8.5515e-23	0.410903	0.742126	0.0656865	9.999e-05	2.86528e-13	2.68946e-12
ENSG00000177697	11	832844	839831	+	6482	0	11_834802_A_G	11	834802	834802	183	141.789	0.99618	446.803	2.6035e-15	0.29014	0.77496	0.0896059	9.999e-05	1.66103e-09	8.84521e-09
ENSG00000183020	11	924895	1012239	+	7077	9878	11_1022117_G_A	11	1022117	1022117	183	158.177	1.0417	793.515	1.0928e-05	0.100558	-0.760184	0.168063	0.0277972	0.0289612	0.0354527
ENSG00000078902	11	1295602	1330884	-	7831	515192	11_780410_T_G	11	780410	780410	183	160.893	1.03567	917.217	1.78202e-05	0.0959488	0.424933	0.0964209	0.0462954	0.045622	0.0511472
ENSG00000117984	11	1773983	1785222	-	7267	8355	11_1765628_G_A	11	1765628	1765628	183	156.64	1.02648	860.702	8.01908e-07	0.124918	-0.648388	0.126859	0.00319968	0.00367786	0.00620176
ENSG00000214026	11	1968509	2005752	+	7393	0	11_1979118_C_G	11	1979118	1979118	183	159.839	1.042	950.506	1.94538e-06	0.116705	-0.479094	0.0974323	0.00529947	0.00662296	0.01035
ENSG00000021762	11	3108347	3187969	-	7499	-577306	11_3765275_C_T	11	3765275	3765275	183	150.653	1.03531	838.53	1.42392e-06	0.119603	-3.45112	0.692154	0.00889911	0.00854371	0.0128702
ENSG00000167325	11	4115938	4160106	+	8980	0	11_4145415_G_A	11	4145415	4145415	183	156.962	1.03753	826.795	7.94628e-11	0.206744	-0.669966	0.0970103	9.999e-05	8.56516e-07	3.08314e-06
ENSG00000051009	11	6232566	6255941	-	8770	132730	11_6099836_G_A	11	6099836	6099836	183	139.18	0.990034	508.6	1.65315e-05	0.0966572	-0.909425	0.205518	0.089691	0.08694	0.0846039
ENSG00000170955	11	6340177	6341877	-	8669	0	11_6341365_C_T	11	6341365	6341365	183	160.768	1.00993	872.637	1.22843e-07	0.142116	0.816586	0.14831	0.0009999	0.000579137	0.00120885
ENSG00000166313	11	6416356	6440644	-	8349	674728	11_5741628_A_C	11	5741628	5741628	183	163.181	1.01927	907.244	4.17628e-05	0.0878905	-0.909857	0.216671	0.0905909	0.0896305	0.0862787
ENSG00000110171	11	6469844	6495689	-	8247	738389	11_5731455_T_A	11	5731455	5731455	183	162.037	1.04852	876.611	1.62915e-05	0.0967951	-0.545419	0.123161	0.0351965	0.0360971	0.0422691
ENSG00000132254	11	6496911	6502666	-	8109	-130191	11_6632857_A_T	11	6632857	6632857	183	153.852	1.01008	687.895	5.28226e-06	0.107383	-0.473674	0.100953	0.019598	0.0195244	0.0257041
ENSG00000166337	11	6627527	6633898	-	7942	0	11_6627531_A_T	11	6627531	6627531	183	168.614	1.04765	963.372	2.11042e-14	0.273938	-0.766939	0.0922988	9.999e-05	7.16729e-11	4.71372e-10
ENSG00000166341	11	6642557	6677085	-	8037	-2047	11_6679132_T_C	11	6679132	6679132	183	167.452	1.05351	922.729	6.09378e-17	0.318346	1.10057	0.119049	9.999e-05	2.59165e-13	2.46381e-12
ENSG00000166387	11	7534530	7678358	+	8656	0	11_7543519_G_A	11	7543519	7543519	183	160.59	1.0423	897.267	7.79224e-07	0.125183	-0.574586	0.112283	0.00189981	0.00255993	0.00453856
ENSG00000166394	11	7686332	7698453	-	8339	14358	11_7671974_C_T	11	7671974	7671974	183	162.341	1.04312	863.993	2.96504e-06	0.11278	-0.631762	0.130987	0.00619938	0.00744005	0.0114639
ENSG00000175390	11	7991799	8023409	+	7914	0	11_8016499_C_T	11	8016499	8016499	183	149.885	1.05122	619.213	3.64594e-06	0.11085	-0.602806	0.126203	0.0115988	0.0136304	0.0190434
ENSG00000130413	11	8413419	8615836	-	7933	0	11_8459266_G_A	11	8459266	8459266	183	160.286	1.05804	756.423	1.41595e-06	0.119655	-0.523805	0.105028	0.00289971	0.00345566	0.00586375
ENSG00000166441	11	8703959	8736306	+	6940	0	11_8705528_C_G	11	8705528	8705528	183	153.048	1.04359	524.891	3.47992e-06	0.111286	-0.864161	0.180522	0.00779922	0.00932206	0.0138528
ENSG00000133789	11	9685625	9774538	+	6346	-56823	11_9628802_G_A	11	9628802	9628802	183	157.891	1.02686	508.797	1.38932e-07	0.140996	0.56477	0.103048	0.00029997	0.000411574	0.000887832
ENSG00000133805	11	10329861	10529126	+	7763	0	11_10470440_G_C	11	10470440	10470440	183	156.551	1.01621	666.571	1.06501e-19	0.363596	0.853791	0.0834993	9.999e-05	1.80996e-14	1.94512e-13
ENSG00000110315	11	10533226	10562777	-	7427	0	11_10534866_C_T	11	10534866	10534866	183	160.733	1.04999	716.103	5.97621e-06	0.106226	-0.442513	0.0948852	0.0109989	0.0125112	0.0178583
ENSG00000072952	11	10594639	10715535	-	7793	-21264	11_10736799_A_G	11	10736799	10736799	183	158.213	1.0293	770.116	1.80166e-17	0.327265	-0.877906	0.0930452	9.999e-05	9.08936e-13	7.97681e-12
ENSG00000198730	11	10772535	10801290	+	7592	-1495	11_10771040_G_C	11	10771040	10771040	183	154.496	1.04355	736.805	1.50971e-05	0.0975133	0.717304	0.161312	0.0435956	0.043565	0.0492574
ENSG00000110328	11	11292424	11643552	-	8884	-17263	11_11660815_C_T	11	11660815	11660815	183	164.825	1.03324	1229.46	5.16101e-15	0.28488	0.791619	0.0927147	9.999e-05	6.51755e-11	4.31511e-10
ENSG00000170242	11	11862971	11980870	+	7641	10660	11_11991530_G_A	11	11991530	11991530	183	161.608	1.03352	1011.44	1.2485e-06	0.120822	0.489745	0.0976583	0.00329967	0.00437294	0.00722192
ENSG00000050165	11	11984654	12031316	-	7465	0	11_11994764_C_T	11	11994764	11994764	183	153.959	1.01603	816.501	5.59134e-07	0.128244	0.493623	0.0951369	0.00379962	0.00328832	0.00562809
ENSG00000197702	11	12398733	12552348	+	7295	-8260	11_12390473_T_C	11	12390473	12390473	183	164.182	1.05022	934.544	6.68097e-16	0.300485	-1.26739	0.142946	9.999e-05	5.37855e-12	4.23165e-11
ENSG00000197601	11	13690218	13753893	+	5675	0	11_13748288_T_A	11	13748288	13748288	183	151.904	1.03183	424.563	1.06156e-06	0.122325	-0.502766	0.0995521	0.00329967	0.00307847	0.00531137
ENSG00000166689	11	16799843	17035990	-	5342	0	11_16925596_A_G	11	16925596	16925596	183	166.523	1.04032	531.169	0.000110127	0.0786741	-1.43183	0.362208	0.10379	0.101781	0.0946075
ENSG00000006071	11	17414433	17498449	-	5543	13346	11_17401087_T_C	11	17401087	17401087	183	152.691	1.0547	413.883	7.24961e-18	0.333855	0.881929	0.0920902	9.999e-05	3.41064e-13	3.14728e-12
ENSG00000110756	11	18300224	18343745	-	6206	0	11_18327324_C_G	11	18327324	18327324	183	165.183	1.02744	656.113	3.00516e-05	0.0910087	-0.640346	0.149599	0.0409959	0.0428942	0.0486161
ENSG00000109854	11	20385232	20405329	+	6762	0	11_20385606_G_A	11	20385606	20385606	183	164.092	1.04852	952.119	1.22183e-16	0.313203	0.787918	0.0862496	9.999e-05	1.17625e-12	1.01716e-11
ENSG00000165973	11	20691118	21597227	+	9568	0	11_21178744_C_T	11	21178744	21178744	183	154.531	1.04732	1004.52	3.08144e-05	0.0907714	-0.449667	0.105203	0.108789	0.107833	0.0988697
ENSG00000171714	11	22214723	22304903	+	6974	0	11_22217923_G_A	11	22217923	22217923	183	162.52	1.0466	645.288	5.74435e-10	0.189768	-0.798195	0.12192	9.999e-05	1.84354e-06	6.30695e-06
ENSG00000198168	11	22835346	22851845	-	7232	0	11_22851455_A_G	11	22851455	22851455	183	161.948	1.0485	548.846	3.67794e-11	0.213267	0.722944	0.102643	9.999e-05	1.25616e-07	5.13917e-07
ENSG00000148943	11	27516124	27528320	-	5134	-250895	11_27779215_A_G	11	27779215	27779215	183	125.92	0.955523	197.688	4.18902e-06	0.109553	-1.55668	0.32807	0.0369963	0.0317906	0.0382246
ENSG00000182255	11	30031289	30038570	-	4788	226597	11_29804692_T_G	11	29804692	29804692	183	153.548	1.04358	339.771	1.18064e-05	0.0998299	0.628194	0.139444	0.0139986	0.0167606	0.0226074
ENSG00000176148	11	33060964	33127489	+	5798	-3406	11_33057558_G_A	11	33057558	33057558	183	168.739	1.03019	593.821	3.89348e-06	0.110237	0.537228	0.112826	0.0049995	0.0046442	0.00760638
ENSG00000085063	11	33719808	33757991	-	5692	0	11_33755956_C_T	11	33755956	33755956	183	148.58	0.980291	442.457	9.5081e-12	0.224603	-0.672432	0.0923584	9.999e-05	5.00004e-07	1.86314e-06
ENSG00000110429	11	33762486	33796089	-	5698	16136	11_33746350_T_C	11	33746350	33746350	183	139.341	0.977488	362.434	1.80951e-06	0.117378	0.595617	0.120736	0.00989901	0.0126011	0.0179262
ENSG00000121691	11	34460473	34493609	+	6398	23017	11_34516626_G_A	11	34516626	34516626	183	165.2	1.03756	676.169	3.16407e-13	0.252453	-0.862604	0.109727	9.999e-05	1.4098e-09	7.60292e-09
ENSG00000149089	11	34874642	34938046	-	6403	-14141	11_34952187_A_G	11	34952187	34952187	183	158.57	1.04662	626.637	2.10228e-34	0.55942	1.17748	0.0772449	9.999e-05	1.79579e-28	1.15793e-26
ENSG00000110435	11	34937377	35042138	+	6517	-47388	11_34889989_C_T	11	34889989	34889989	183	163.127	1.05225	678.195	7.57834e-11	0.207146	0.664417	0.0960889	9.999e-05	2.50759e-07	9.8644e-07
ENSG00000110436	11	35272754	35441610	-	7126	207949	11_35064805_A_G	11	35064805	35064805	183	163.878	1.04874	817.509	3.48349e-06	0.111276	0.569461	0.118966	0.00619938	0.00717839	0.0111184
ENSG00000149084	11	43577987	43878167	+	8029	0	11_43877934_C_A	11	43877934	43877934	183	161.108	1.04286	749.153	2.59174e-23	0.418482	-1.00575	0.0876409	9.999e-05	1.41627e-18	2.71019e-17
ENSG00000151348	11	44117100	44266979	+	6665	0	11_44137769_C_G	11	44137769	44137769	183	137.107	0.985409	437.287	1.3993e-23	0.422358	-0.9228	0.0797758	9.999e-05	3.42076e-15	4.15832e-14
ENSG00000085117	11	44585978	44641913	+	6223	0	11_44636547_G_A	11	44636547	44636547	183	164.289	1.04141	825.634	2.28237e-15	0.291148	1.00438	0.115849	9.999e-05	1.82631e-11	1.33424e-10
ENSG00000019505	11	45261853	45307870	-	5854	132579	11_45129274_T_C	11	45129274	45129274	183	161.894	1.0541	710.235	4.45755e-05	0.0872723	-0.677114	0.161871	0.0711929	0.0718058	0.073316
ENSG00000175264	11	45670428	45687172	-	4860	0	11_45684486_C_T	11	45684486	45684486	183	158.749	1.06012	501.156	1.68524e-09	0.180397	-0.63938	0.100744	9.999e-05	4.91685e-06	1.54818e-05
ENSG00000134569	11	46878420	46940193	-	3341	-350566	11_47290759_A_C	11	47290759	47290759	183	111.408	0.981314	96.0322	3.94552e-10	0.193017	0.768993	0.116233	9.999e-05	0.000123626	0.000297394
ENSG00000165912	11	47199077	47207994	-	3299	185636	11_47013441_G_A	11	47013441	47013441	183	126.527	0.983191	112.124	9.96638e-07	0.122909	0.850574	0.167965	0.00519948	0.00589187	0.00937044
ENSG00000134574	11	47236494	47260767	+	3435	-91952	11_47144542_A_C	11	47144542	47144542	183	151.904	1.02465	184.518	3.04609e-05	0.0908807	-0.491938	0.115016	0.0222978	0.0240186	0.0305495
ENSG00000110514	11	47290713	47351582	+	3674	0	11_47306630_C_T	11	47306630	47306630	183	103.76	0.878961	61.0968	1.05998e-20	0.379304	-1.97147	0.186428	9.999e-05	2.24394e-09	1.17801e-08
ENSG00000165916	11	47440321	47447993	-	3755	0	11_47447955_C_G	11	47447955	47447955	183	158.052	1.02714	186.052	1.01654e-09	0.18481	-0.651107	0.101087	9.999e-05	1.80861e-06	6.20175e-06
ENSG00000110536	11	47586983	47595013	+	4312	358473	11_47953486_A_C	11	47953486	47953486	183	151.029	1.02972	177.458	6.41439e-06	0.105563	0.634254	0.136476	0.00519948	0.006287	0.0099138
ENSG00000109920	11	47738073	47788995	-	5014	359677	11_47378396_C_T	11	47378396	47378396	183	100.31	0.876008	61.6342	2.75114e-07	0.134757	-0.568407	0.10647	0.0256974	0.0166413	0.0224771
ENSG00000149177	11	48002114	48189670	+	6191	814676	11_49004346_C_T	11	49004346	49004346	183	105.136	0.900893	93.818	2.11485e-07	0.137163	3.02506	0.560859	0.0225977	0.0133601	0.0187363
ENSG00000086205	11	49168188	49230222	-	7835	0	11_49201680_C_T	11	49201680	49201680	183	128.207	0.957134	135.379	1.46084e-09	0.181646	0.762007	0.119561	9.999e-05	8.78783e-05	0.000217213
ENSG00000134809	11	57295937	57298276	-	5832	-26152	11_57324428_A_G	11	57324428	57324428	183	161.876	1.04555	308.757	6.2034e-17	0.318215	-0.892072	0.0965246	9.999e-05	3.2574e-13	3.02877e-12
ENSG00000149131	11	57364861	57382326	+	5680	0	11_57365723_T_C	11	57365723	57365723	183	154.281	1.05236	265.258	1.44581e-05	0.097921	0.972112	0.21811	0.0108989	0.014293	0.0198012
ENSG00000156599	11	57435220	57468659	+	5767	200784	11_57669443_A_G	11	57669443	57669443	183	158.82	1.04573	301.907	6.12737e-06	0.105992	-0.444947	0.0955251	0.00579942	0.00597782	0.00947665
ENSG00000186660	11	58346585	58388515	+	5557	-334685	11_58011900_T_A	11	58011900	58011900	183	155.407	1.02113	259.755	2.89757e-05	0.0913538	-0.51449	0.119946	0.0261974	0.0275509	0.0339928
ENSG00000149532	11	61170122	61197503	-	5051	0	11_61183554_C_G	11	61183554	61183554	183	155.353	1.03534	473.018	8.66278e-06	0.102742	-1.01843	0.222481	0.0151985	0.016776	0.0226179
ENSG00000134780	11	61447906	61514473	+	4695	-475394	11_60972512_C_T	11	60972512	60972512	183	157.73	1.05112	500.636	5.41145e-05	0.0854318	0.446717	0.108045	0.0706929	0.0739402	0.0750561
ENSG00000168496	11	61560110	61564716	+	4575	484200	11_62048916_T_G	11	62048916	62048916	183	162.877	1.04457	522.824	8.32357e-05	0.0813391	-0.459736	0.114212	0.0868913	0.0905448	0.086858
ENSG00000167994	11	61664774	61687741	-	4445	-1990	11_61689731_G_A	11	61689731	61689731	183	146.15	0.993699	353.471	3.56994e-06	0.111047	0.517564	0.108249	0.0119988	0.0125408	0.0178747
ENSG00000167996	11	61727191	61735132	-	4381	-520718	11_62255850_C_T	11	62255850	62255850	183	162.466	1.0467	526.641	2.01966e-05	0.0947668	-1.12976	0.258114	0.0239976	0.0255966	0.0320752
ENSG00000149503	11	61891446	61920635	+	4580	0	11_61893216_T_G	11	61893216	61893216	183	154.621	1.00564	419.093	4.6065e-08	0.151	1.19819	0.210022	0.00029997	0.0002028	0.000469574
ENSG00000162174	11	62104921	62160882	+	4932	0	11_62104937_T_G	11	62104937	62104937	183	160.089	1.05651	491.643	1.05317e-09	0.184502	-0.956091	0.148588	9.999e-05	2.81451e-06	9.25512e-06
ENSG00000124942	11	62201017	62323707	-	5317	603556	11_61597461_T_C	11	61597461	61597461	183	129.458	0.94538	261.355	4.00163e-06	0.109981	-2.56466	0.53932	0.0440956	0.0340052	0.0403936
ENSG00000149499	11	62369691	62380237	-	5118	0	11_62371773_A_C	11	62371773	62371773	183	164.736	1.03968	536.841	6.56139e-09	0.168425	-0.658004	0.108081	9.999e-05	1.27631e-05	3.68255e-05
ENSG00000089597	11	62392299	62414104	-	5128	0	11_62413662_C_T	11	62413662	62413662	183	147.347	1.01876	375.319	5.9745e-11	0.209164	-0.937199	0.134712	9.999e-05	1.26007e-06	4.4494e-06
ENSG00000168002	11	62529017	62534182	+	4985	0	11_62530041_G_A	11	62530041	62530041	183	135.945	0.958988	284.237	1.0034e-07	0.143955	-2.16343	0.38999	0.0019998	0.0016958	0.00312611
ENSG00000176485	11	63340668	63384355	-	4261	0	11_63381976_C_A	11	63381976	63381976	183	155.264	1.01218	372.523	1.91006e-10	0.199257	-0.602741	0.0893192	9.999e-05	1.41929e-06	4.96678e-06
ENSG00000184743	11	63391560	63439393	-	4275	-109795	11_63549188_A_T	11	63549188	63549188	183	156.426	1.03606	388.554	2.48941e-09	0.176976	-0.697857	0.111247	9.999e-05	9.11684e-06	2.69337e-05
ENSG00000149743	11	63991272	63993726	-	3851	94458	11_63896814_C_A	11	63896814	63896814	183	103.134	0.910692	113.201	4.4751e-08	0.151261	-1.1509	0.201529	0.0125987	0.00771403	0.0118063
ENSG00000173486	11	64008476	64011604	+	3842	100324	11_64111928_T_C	11	64111928	64111928	183	159.642	1.05538	396.001	2.05428e-05	0.0946062	-0.479518	0.109658	0.0192981	0.0217971	0.0282325
ENSG00000173457	11	64011957	64014413	-	3839	0	11_64012910_A_G	11	64012910	64012910	183	155.89	1.01229	356.479	1.40575e-08	0.161648	-0.597973	0.100666	0.00019998	5.20655e-05	0.000134405
ENSG00000149782	11	64018996	64036622	+	3859	-169	11_64018827_C_T	11	64018827	64018827	183	158.838	1.05081	402.78	2.12933e-08	0.157936	0.803624	0.13717	9.999e-05	4.40982e-05	0.000115295
ENSG00000168071	11	64107696	64125006	+	3749	-10463	11_64097233_A_G	11	64097233	64097233	183	138.572	0.994361	249.413	1.63813e-22	0.406735	-0.917282	0.0818928	9.999e-05	6.15251e-15	7.29958e-14
ENSG00000068976	11	64513862	64527769	-	3660	-733510	11_65261279_T_C	11	65261279	65261279	183	147.276	0.994391	282.707	7.89548e-06	0.103613	-1.43703	0.31245	0.019698	0.0176795	0.0236639
ENSG00000168067	11	64556291	64570713	-	3686	-37569	11_64608282_G_A	11	64608282	64608282	183	161.59	1.05469	396.624	1.14886e-05	0.100087	-0.618576	0.137113	0.00959904	0.0114813	0.0165555
ENSG00000110047	11	64619115	64655768	-	3751	0	11_64620518_G_A	11	64620518	64620518	183	157.82	1.04827	363.852	3.31948e-07	0.133036	-0.600119	0.113247	0.00079992	0.00054105	0.00113655
ENSG00000110046	11	64662008	64684722	-	3732	0	11_64674676_G_A	11	64674676	64674676	183	161.269	1.04879	375.154	2.08024e-05	0.0944876	-0.517688	0.118468	0.0172983	0.0196	0.0257465
ENSG00000068971	11	64685026	64701945	+	3740	-4207	11_64680819_G_A	11	64680819	64680819	183	160.84	1.06022	392.915	6.06003e-06	0.106096	0.529684	0.113655	0.00579942	0.00637986	0.0100389
ENSG00000213465	11	64781586	64789656	+	3789	-784683	11_63996903_C_A	11	63996903	63996903	183	113.338	0.917165	136.595	7.63518e-06	0.103928	2.49538	0.541648	0.0764924	0.0751415	0.0759118
ENSG00000126391	11	65154071	65180996	+	3726	429653	11_65610649_G_A	11	65610649	65610649	183	163.717	1.06922	380.372	9.62444e-05	0.0799571	-1.36605	0.342544	0.0662934	0.0672959	0.0698413
ENSG00000254470	11	65543365	65548273	-	3601	188439	11_65354926_G_A	11	65354926	65354926	183	155.389	1.02807	302.124	6.17292e-06	0.105923	0.435826	0.0936012	0.00839916	0.00813497	0.0123297
ENSG00000172803	11	65601113	65624367	+	3567	0	11_65601560_G_C	11	65601560	65601560	183	152.369	1.04703	260.707	7.79033e-44	0.652216	1.60052	0.0863965	9.999e-05	6.05266e-36	8.54895e-34
ENSG00000172500	11	65651213	65656010	-	3539	0	11_65651830_A_G	11	65651830	65651830	183	92.054	0.941785	81.2542	1.53656e-09	0.181205	-0.793666	0.124714	0.00649935	0.00228051	0.00407483
ENSG00000175573	11	65684280	65686588	-	3548	-66716	11_65753304_A_G	11	65753304	65753304	183	152.637	1.02875	262.814	1.60844e-05	0.0969158	1.37378	0.309997	0.0166983	0.0188799	0.0249442
ENSG00000087365	11	65818201	65836779	+	3398	-32990	11_65785211_G_A	11	65785211	65785211	183	121.827	0.963149	138.814	1.76549e-09	0.179989	-0.698159	0.110158	9.999e-05	0.00018137	0.000423592
ENSG00000175115	11	65837835	66012218	+	3545	0	11_65854561_A_G	11	65854561	65854561	183	156.569	1.03303	309.14	3.24592e-13	0.252248	0.84079	0.107011	9.999e-05	2.64411e-09	1.37591e-08
ENSG00000174791	11	66097714	66104311	-	3241	-122873	11_66227184_G_C	11	66227184	66227184	183	153.602	1.06837	257.087	2.55694e-05	0.0925372	0.46243	0.107048	0.019898	0.0222799	0.0287199
ENSG00000174684	11	66112844	66115163	-	3228	-101	11_66115264_G_A	11	66115264	66115264	183	148.133	1.04283	240.509	2.20122e-07	0.136797	-0.623744	0.115824	0.00039996	0.00054766	0.00114718
ENSG00000174547	11	66202547	66234209	-	3261	-806077	11_67040286_C_G	11	67040286	67040286	183	132.425	1.0366	182.009	2.96002e-05	0.091152	2.06296	0.481534	0.0556944	0.0602215	0.0639309
ENSG00000174483	11	66278078	66301098	+	3165	-3120	11_66274958_A_C	11	66274958	66274958	183	154.978	1.01433	229.485	5.0328e-09	0.170773	-0.7107	0.115768	9.999e-05	1.46315e-05	4.14108e-05
ENSG00000173992	11	66360293	66373490	+	3244	254759	11_66628249_G_A	11	66628249	66628249	183	159.821	1.03463	266.829	0.000139848	0.0763973	0.38065	0.0978373	0.0855914	0.0861367	0.0840151
ENSG00000173599	11	66615705	66725847	-	4395	0	11_66714782_C_T	11	66714782	66714782	183	160.661	1.04037	354.463	5.91501e-06	0.106323	-0.458935	0.0983565	0.00609939	0.00628606	0.0099138
ENSG00000084207	11	67351067	67354131	+	4303	-21730	11_67329337_G_A	11	67329337	67329337	183	160.822	1.02629	411.357	1.82775e-31	0.525755	-0.967964	0.0679585	9.999e-05	7.04124e-26	3.72947e-24
ENSG00000132744	11	67410027	67418130	-	4460	0	11_67411420_C_T	11	67411420	67411420	183	119.629	0.94301	159.753	7.31888e-08	0.146816	-0.700092	0.124757	0.00379962	0.00316179	0.005436
ENSG00000006534	11	67776049	67796744	+	4968	0	11_67785555_A_C	11	67785555	67785555	183	147.687	1.03317	338.011	6.06301e-05	0.0843519	-0.439869	0.107131	0.0910909	0.0927589	0.0882774
ENSG00000110075	11	68228187	68382802	+	6118	-24880	11_68203307_T_C	11	68203307	68203307	183	160.697	1.03856	620.704	9.61432e-06	0.101762	-0.434787	0.095489	0.0162984	0.0175701	0.0235387
ENSG00000197345	11	68658745	68671303	-	5356	0	11_68659488_G_A	11	68659488	68659488	183	153.924	0.994711	482.339	1.30986e-48	0.691491	-1.4229	0.0702571	9.999e-05	2.9072e-38	5.7487e-36
ENSG00000132740	11	68671311	68708070	+	5439	0	11_68684855_T_C	11	68684855	68684855	183	156.015	1.05012	521.802	5.05957e-06	0.107786	0.490287	0.104275	0.00949905	0.0103545	0.0151517
ENSG00000131626	11	70116807	70230509	+	6539	0	11_70180285_A_T	11	70180285	70180285	183	133.265	0.92312	390.419	6.03721e-09	0.169162	-0.583161	0.0955365	0.00049995	0.000531764	0.00112101
ENSG00000172893	11	71139240	71163914	-	6361	-19563	11_71183477_C_T	11	71183477	71183477	183	161.716	1.04607	555.299	9.08815e-06	0.102291	0.569412	0.124695	0.0113989	0.0135569	0.0189586
ENSG00000172890	11	71164156	71235153	+	6553	0	11_71183477_C_T	11	71183477	71183477	183	157.82	1.04225	495.511	2.62383e-08	0.156063	0.679432	0.116795	0.00019998	7.90831e-05	0.000198115
ENSG00000165458	11	71934746	71950149	+	5764	-21478	11_71913268_T_C	11	71913268	71913268	183	144.935	1.00872	306.374	4.45027e-06	0.108987	1.61577	0.341513	0.0130987	0.0130039	0.0183496
ENSG00000162129	11	72003470	72145692	-	5961	-101859	11_72247551_G_A	11	72247551	72247551	183	161.662	1.04589	473.31	8.71197e-06	0.102689	0.419086	0.0915774	0.010499	0.0110902	0.0160697
ENSG00000021300	11	73357224	73373864	+	4473	0	11_73372089_T_G	11	73372089	73372089	183	133.908	0.952505	211.6	7.48228e-06	0.104118	-0.499029	0.108209	0.030097	0.0323888	0.0388155
ENSG00000175582	11	73386684	73472182	-	4635	-26751	11_73498933_T_G	11	73498933	73498933	183	163.378	1.05227	401.987	1.91527e-15	0.292488	0.837094	0.0962414	9.999e-05	6.60508e-12	5.11523e-11
ENSG00000175581	11	73498362	73576178	+	4550	0	11_73500214_A_T	11	73500214	73500214	183	164.289	1.0399	406.343	6.46659e-07	0.126904	0.751243	0.145663	0.00069993	0.000732884	0.00149095
ENSG00000175575	11	73587745	73638790	+	4529	0	11_73611349_G_C	11	73611349	73611349	183	110.014	0.890324	122.438	1.3624e-21	0.392952	-1.93072	0.177393	9.999e-05	2.74871e-10	1.63714e-09
ENSG00000214517	11	73882145	73965748	+	5044	171583	11_74137331_A_T	11	74137331	74137331	183	160.536	1.03752	394.619	2.09817e-05	0.0944065	2.03076	0.464942	0.019998	0.0226806	0.0291351
ENSG00000165434	11	74041364	74109518	-	5053	133709	11_73907655_C_T	11	73907655	73907655	183	149.956	0.997917	302.305	1.02411e-07	0.143769	-2.10673	0.380054	0.00019998	0.00044904	0.00095958
ENSG00000166439	11	74459914	74553458	+	5261	6023	11_74559481_C_T	11	74559481	74559481	183	155.389	1.0264	404.535	4.6394e-10	0.191617	-0.689483	0.104686	9.999e-05	2.72082e-06	8.97588e-06
ENSG00000162139	11	74699180	74729938	+	4763	0	11_74705302_A_G	11	74705302	74705302	183	164.629	1.00568	456.596	4.43394e-05	0.0873226	1.04298	0.249255	0.0485951	0.047042	0.0524159
ENSG00000149273	11	75110531	75133324	+	4890	0	11_75114071_A_G	11	75114071	75114071	183	159.053	1.04139	481.296	1.37374e-13	0.259137	-1.25103	0.156367	9.999e-05	1.11185e-09	6.11637e-09
ENSG00000149260	11	76777980	76837201	+	5859	0	11_76789279_T_C	11	76789279	76789279	183	139.019	0.994721	330.299	3.58175e-07	0.132339	-0.50501	0.0955886	0.00289971	0.00314587	0.00541239
ENSG00000074201	11	77225982	77348850	-	5643	851943	11_76374039_A_G	11	76374039	76374039	183	158.141	1.02623	458.076	5.00347e-05	0.086176	-0.406296	0.0978036	0.0672933	0.0667521	0.0695201
ENSG00000149262	11	77589767	77705724	-	5189	-65064	11_77770788_A_G	11	77770788	77770788	183	126.527	0.923063	200.959	2.2497e-05	0.0937475	-0.432682	0.0994461	0.107089	0.102783	0.0953204
ENSG00000151366	11	77779351	77791265	-	4926	27613	11_77751738_T_C	11	77751738	77751738	183	161.894	1.076	455.077	2.10181e-05	0.0943901	0.47974	0.109847	0.019798	0.0209421	0.0273039
ENSG00000188997	11	77882296	77899868	-	5003	28594	11_77853702_T_C	11	77853702	77853702	183	154.156	1.05766	419.203	5.89902e-21	0.383233	-1.18768	0.111379	9.999e-05	4.04547e-16	5.63346e-15
ENSG00000137513	11	78147008	78285919	-	5541	0	11_78278567_C_T	11	78278567	78278567	183	159.357	1.03069	570.634	4.3159e-22	0.40047	1.14644	0.103692	9.999e-05	3.56636e-17	5.74901e-16
ENSG00000137502	11	82684176	82782965	-	6704	0	11_82730522_T_C	11	82730522	82730522	183	155.729	1.05232	463.828	3.98481e-07	0.13136	-0.56235	0.106898	0.00049995	0.000939984	0.00185009
ENSG00000137500	11	82970140	82997450	-	6296	2398	11_82967742_C_T	11	82967742	82967742	183	165.147	1.04989	511.676	6.35688e-29	0.4946	1.02532	0.0766172	9.999e-05	1.07613e-24	4.50074e-23
ENSG00000171202	11	85359012	85367591	+	5955	-2571	11_85356441_G_A	11	85356441	85356441	183	141.414	0.986584	249.347	1.19894e-21	0.393792	-0.98866	0.0906773	9.999e-05	1.73757e-14	1.88784e-13
ENSG00000151376	11	86152151	86383678	-	8188	31666	11_86120485_T_C	11	86120485	86120485	183	129.422	0.980216	271.182	9.57855e-07	0.123276	-2.03579	0.401329	0.00859914	0.0113544	0.0164064
ENSG00000109861	11	88026761	88070955	-	7016	-16402	11_88087357_C_T	11	88087357	88087357	183	154.656	1.07283	425.424	5.04591e-07	0.129189	0.503162	0.0965675	0.00079992	0.0010001	0.00195808
ENSG00000165323	11	92085263	92629618	+	7082	-42857	11_92042406_A_G	11	92042406	92042406	183	161.394	1.03943	560.336	4.71511e-06	0.108446	-0.73328	0.155422	0.00669933	0.00788128	0.0120003
ENSG00000182919	11	93474758	93497915	+	5773	6937	11_93504852_T_C	11	93504852	93504852	183	163.235	1.02974	468.987	6.07954e-45	0.66175	-1.23195	0.065109	9.999e-05	1.07193e-38	2.27104e-36
ENSG00000042429	11	93517394	93547861	+	5776	0	11_93544242_C_T	11	93544242	93544242	183	138.001	0.990228	287	1.62826e-09	0.180698	0.733154	0.115403	9.999e-05	5.2382e-05	0.00013487
ENSG00000110218	11	93862095	93915138	+	5800	0	11_93871213_A_G	11	93871213	93871213	183	152.405	1.04221	402.301	3.90053e-09	0.173023	1.67172	0.270167	9.999e-05	1.98312e-05	5.47175e-05
ENSG00000020922	11	94152896	94227074	-	5567	0	11_94153925_G_A	11	94153925	94153925	183	149.831	1.08628	450.481	1.50742e-19	0.361198	0.884442	0.086947	9.999e-05	9.3881e-15	1.05878e-13
ENSG00000150316	11	94695788	94706776	-	5612	0	11_94703564_T_C	11	94703564	94703564	183	140.342	0.996255	364.956	3.51969e-09	0.173929	-0.63128	0.1017	9.999e-05	8.89409e-05	0.000219657
ENSG00000149218	11	94822975	94865809	+	5830	0	11_94829514_G_T	11	94829514	94829514	183	149.688	1.04124	500.642	5.86452e-06	0.106403	0.682331	0.146172	0.0145985	0.0173726	0.0233162
ENSG00000165895	11	100558385	100862668	+	8526	0	11_100590270_T_C	11	100590270	100590270	183	158.302	1.06291	705.072	1.22015e-07	0.142177	-0.507203	0.0920958	0.00029997	0.000373481	0.000813947
ENSG00000110318	11	101785747	101871789	+	7039	0	11_101825376_C_T	11	101825376	101825376	183	134.784	1.01975	362.437	2.66558e-06	0.113773	-0.501023	0.103368	0.0180982	0.0185793	0.0246238
ENSG00000023445	11	102188216	102210134	+	6679	205000	11_102415134_G_A	11	102415134	102415134	183	154.728	1.02349	473.7	5.51642e-05	0.0852493	0.934482	0.226283	0.089891	0.0885996	0.0857127
ENSG00000110330	11	102217943	102249401	+	6849	250245	11_102499646_T_C	11	102499646	102499646	183	138.876	0.94832	314.897	2.19448e-07	0.136825	-2.73442	0.507699	0.00369963	0.00283792	0.00496025
ENSG00000187240	11	102980161	103350591	+	8227	0	11_103168447_T_A	11	103168447	103168447	183	145.435	1.01631	501.275	7.37915e-07	0.125686	-0.529742	0.103283	0.00219978	0.004661	0.00762548
[truncated: 1,255 more rows]

## Sheet: Table S3
Table S3. Significant permutation rQTLs
Phe_ID	Phe_chr	Phe_start	Phe_end	Strand	N_SNPs	distance	SNP_ID	SNP_chr	SNP_start	SNP_END	df	Dummy	para1	para2	P.nominal	r_squared	slope	slope_se	P.empirical	P.beta	qvalue
ENSG00000188157	1	955504	991496	+	3896	0	1_970215_G_C	1	970215	970215	183	158.552	1.0307	528.126	7.72354e-11	0.206985	0.663402	0.0959892	9.999e-05	4.76056e-07	6.79953e-06
ENSG00000235098	1	1353801	1357149	-	4962	240	1_1353561_A_G	1	1353561	1353561	183	134.051	0.94461	341.973	4.86898e-16	0.30287	-1.38654	0.155501	9.999e-05	4.20021e-09	9.37372e-08
ENSG00000215915	1	1385070	1405538	+	5152	0	1_1390228_T_C	1	1390228	1390228	183	122.435	0.930814	276.993	3.27602e-13	0.252173	-0.920317	0.117155	9.999e-05	1.99468e-06	2.55077e-05
ENSG00000197530	1	1550796	1565990	+	5559	605103	1_2171093_T_C	1	2171093	2171093	183	88.9802	0.936616	150.814	3.07711e-09	0.175113	-2.04065	0.327403	0.0149985	0.0078697	0.0369748
ENSG00000049245	1	7831330	7841492	+	5217	0	1_7841330_G_A	1	7841330	7841330	183	151.029	1.0486	496.649	5.6627e-06	0.106731	0.639844	0.136834	0.0126987	0.0149101	0.0610426
ENSG00000142583	1	9095167	9148537	-	4851	0	1_9099727_A_G	1	9099727	9099727	183	138.322	1.01133	381.511	8.7413e-07	0.124122	-1.0438	0.204969	0.00709929	0.00687275	0.0331634
ENSG00000049239	1	9294835	9331396	+	4812	-4128	1_9290707_A_G	1	9290707	9290707	183	163.681	1.03662	600.222	1.06143e-23	0.424087	-0.950695	0.0818967	9.999e-05	3.03343e-19	3.12915e-17
ENSG00000171608	1	9711791	9789172	+	5140	0	1_9750457_T_C	1	9750457	9750457	183	166.416	1.03555	716.195	7.42681e-06	0.104188	0.471634	0.10223	0.00949905	0.011619	0.0500543
ENSG00000083444	1	11994263	12035595	+	6061	-21452	1_11972811_C_T	1	11972811	11972811	183	163.699	1.02758	707.903	2.82267e-06	0.113239	-0.500834	0.103603	0.00519948	0.00575563	0.0286362
ENSG00000116688	1	12040239	12073571	+	5928	0	1_12047688_G_A	1	12047688	12047688	183	148.813	0.992378	510.706	4.76831e-06	0.108341	-0.495933	0.105172	0.0184982	0.0194723	0.0745573
ENSG00000048707	1	12290125	12572099	+	5607	-221524	1_12068601_G_A	1	12068601	12068601	183	107.781	0.880614	180.431	1.65154e-07	0.13942	-5.10419	0.937419	0.0377962	0.0192915	0.0740091
ENSG00000116771	1	15898849	15911605	-	6521	-871	1_15912476_G_A	1	15912476	15912476	183	164.539	1.03008	712.724	9.79187e-15	0.279924	0.786951	0.093302	9.999e-05	7.61561e-11	2.20947e-09
ENSG00000058453	1	17066769	17299474	+	6637	-124758	1_16942011_G_A	1	16942011	16942011	183	166.666	1.05765	968.4	3.10502e-11	0.214694	1.0842	0.153283	9.999e-05	9.1353e-08	1.57643e-06
ENSG00000127463	1	19542159	19578046	-	7001	0	1_19574853_G_A	1	19574853	19574853	183	157.855	1.03973	837.135	8.73481e-06	0.102664	-0.549178	0.12002	0.0221978	0.0257312	0.0923774
ENSG00000090432	1	20825944	20834654	-	6067	0	1_20826910_G_A	1	20826910	20826910	183	160.518	1.02158	650.253	1.73671e-12	0.238637	-0.650902	0.0859444	9.999e-05	1.75161e-08	3.45998e-07
ENSG00000133216	1	23037333	23241818	+	6118	-298760	1_22738573_G_A	1	22738573	22738573	183	167.863	1.03017	776.319	8.46923e-06	0.102954	1.0303	0.224815	0.0143986	0.0134457	0.0560277
ENSG00000169641	1	23410517	23504301	-	5113	121937	1_23288580_T_G	1	23288580	23288580	183	159.893	1.05272	586.628	1.96256e-09	0.179062	-0.712654	0.112799	9.999e-05	6.45058e-06	7.28553e-05
ENSG00000088280	1	23755057	23811061	-	4749	0	1_23791950_A_C	1	23791950	23791950	183	169.793	1.05032	658.74	7.69614e-06	0.103853	-0.645942	0.140264	0.00679932	0.00838507	0.0387683
ENSG00000142676	1	24018270	24022915	+	4688	41544	1_24064459_G_A	1	24064459	24064459	183	164.36	1.05898	550.514	6.9449e-06	0.104817	-0.953334	0.205949	0.00649935	0.0083817	0.0387683
ENSG00000117305	1	24128376	24165110	-	4661	0	1_24129126_A_G	1	24129126	24129126	183	166.165	1.02261	548.145	4.28261e-09	0.172199	0.600393	0.0973102	9.999e-05	9.24522e-06	0.000100979
ENSG00000117748	1	28218036	28241257	-	3938	0	1_28219658_C_G	1	28219658	28219658	183	145.149	0.978591	228.422	1.12711e-36	0.583795	2.26623	0.14145	9.999e-05	1.70952e-26	4.17662e-24
ENSG00000162517	1	32095464	32110497	-	4308	0	1_32108547_C_G	1	32108547	32108547	183	162.466	1.0453	436.168	2.26775e-07	0.136525	0.560189	0.104142	0.00019998	0.000327026	0.00243668
ENSG00000084636	1	32117849	32169920	-	4351	-7784	1_32177704_C_A	1	32177704	32177704	183	145.006	0.968495	301.331	3.42603e-07	0.132746	0.559275	0.105672	0.00289971	0.00212928	0.0124799
ENSG00000175130	1	32799434	32801980	-	3558	341400	1_32458034_G_A	1	32458034	32458034	183	137.661	0.981363	222.735	4.65421e-06	0.108568	1.87378	0.396906	0.020098	0.0172608	0.068133
ENSG00000121905	1	33351596	33364042	+	3764	20871	1_33384913_G_C	1	33384913	33384913	183	152.708	1.01983	357.21	1.27965e-05	0.0990714	-0.485733	0.108279	0.0208979	0.0219302	0.0814398
ENSG00000020129	1	36023075	36032875	+	3577	-556042	1_35467033_C_T	1	35467033	35467033	183	157.266	1.03888	347.554	1.21025e-05	0.0995966	0.944813	0.209999	0.0115988	0.0144749	0.0596205
ENSG00000116871	1	36621181	36646450	+	3469	403400	1_37049850_A_G	1	37049850	37049850	183	156.158	1.05699	340.327	4.41286e-06	0.109066	-0.84061	0.177602	0.00459954	0.00559889	0.0280367
ENSG00000204084	1	38326370	38412729	-	5544	0	1_38397341_G_A	1	38397341	38397341	183	138.93	0.937163	381.826	6.58356e-08	0.147774	-0.595697	0.10575	0.00219978	0.00153693	0.00941216
ENSG00000168653	1	39491991	39500308	+	5362	41821	1_39542129_G_A	1	39542129	39542129	183	158.981	1.06435	574.463	6.79657e-06	0.10502	0.490768	0.105906	0.00879912	0.0116527	0.0501313
ENSG00000116981	1	40124794	40137710	-	5386	-6380	1_40144090_C_A	1	40144090	40144090	183	163.36	1.06246	532.095	1.47149e-05	0.097755	0.449411	0.100928	0.0168983	0.0171865	0.0678975
ENSG00000116983	1	40144321	40157361	-	5372	0	1_40151668_A_G	1	40151668	40151668	183	159.928	1.03922	494.753	7.22823e-07	0.125877	0.589723	0.114878	0.00089991	0.00137776	0.00860774
ENSG00000084073	1	40723780	40759856	+	5603	-129308	1_40594472_C_G	1	40594472	40594472	183	161.537	1.03253	531.304	1.29722e-05	0.098943	0.457766	0.102118	0.0180982	0.0192287	0.0738903
ENSG00000243710	1	43637821	43720029	+	4873	0	1_43664119_A_G	1	43664119	43664119	183	161.054	1.0275	396.835	9.93103e-10	0.185013	-0.668815	0.103766	9.999e-05	2.77491e-06	3.42583e-05
ENSG00000178922	1	43916825	43919660	-	4622	0	1_43919413_A_G	1	43919413	43919413	183	157.73	1.04508	358.811	2.26054e-16	0.308623	-0.792805	0.087717	9.999e-05	2.88214e-12	1.0658e-10
ENSG00000070785	1	45316451	45452282	-	4496	53672	1_45262779_G_A	1	45262779	45262779	183	157.051	1.0201	349.516	9.76472e-07	0.123098	0.68275	0.134706	0.00159984	0.00176096	0.0106023
ENSG00000132780	1	46049519	46084566	+	4166	-26163	1_46023356_A_T	1	46023356	46023356	183	158.052	1.02177	261.581	1.33381e-06	0.12021	-0.651104	0.13021	0.00149985	0.00159236	0.00970042
ENSG00000132128	1	46726869	46769280	-	4507	941041	1_45785828_C_T	1	45785828	45785828	183	159.124	1.01637	320.005	2.77816e-05	0.0917521	1.27679	0.296953	0.0260974	0.0275996	0.0966192
ENSG00000117481	1	46805850	46830824	+	4517	18335	1_46849159_G_T	1	46849159	46849159	183	157.248	1.02626	285.438	6.96083e-25	0.440867	-1.02528	0.0853536	9.999e-05	1.23861e-19	1.33712e-17
ENSG00000079277	1	47023091	47082515	-	4807	-130466	1_47212981_G_T	1	47212981	47212981	183	153.548	1.0515	316.194	1.73846e-07	0.138953	-1.82014	0.334935	0.00029997	0.000358383	0.00262814
ENSG00000169213	1	52373629	52456436	-	3873	-488805	1_52945241_C_T	1	52945241	52945241	183	160.036	1.06142	259.26	6.6441e-07	0.126654	1.24139	0.240971	0.00049995	0.00054779	0.00380095
ENSG00000117862	1	52485804	52521843	-	4064	-76329	1_52598172_T_C	1	52598172	52598172	183	155.979	1.02938	240.983	2.53752e-05	0.0926093	-1.03026	0.238392	0.0207979	0.0213737	0.0798845
ENSG00000162377	1	53152509	53164038	-	4596	23364	1_53129145_A_G	1	53129145	53129145	183	146.4	1.00963	281.995	1.58645e-09	0.180925	-0.645326	0.1015	9.999e-05	1.72036e-05	0.000177464
ENSG00000116171	1	53392902	53517375	+	5040	0	1_53392908_A_G	1	53392908	53392908	183	161.43	1.03671	437.027	4.57749e-09	0.171611	0.628477	0.102073	9.999e-05	1.06178e-05	0.000114439
ENSG00000162384	1	53679772	53686289	-	5026	22686	1_53657086_G_A	1	53657086	53657086	183	143.469	0.976169	318.001	1.32796e-07	0.141407	-0.544571	0.0991944	0.00089991	0.00114726	0.00731534
ENSG00000116221	1	54649715	54691137	+	5980	3613	1_54694750_A_G	1	54694750	54694750	183	163.36	1.02708	731.222	1.00434e-07	0.143946	0.80899	0.145837	0.00019998	0.00028407	0.00216172
ENSG00000162390	1	55007931	55104865	+	6661	0	1_55058843_T_G	1	55058843	55058843	183	168.203	1.04137	810.052	3.73276e-14	0.269462	-0.721075	0.0877663	9.999e-05	1.2781e-10	3.59571e-09
ENSG00000162407	1	56960420	57110974	-	6892	0	1_56991890_G_T	1	56991890	56991890	183	158.481	1.06589	587.722	2.28659e-08	0.157297	1.01974	0.174478	9.999e-05	6.27084e-05	0.000561953
ENSG00000116641	1	62920400	63153969	-	6424	0	1_63034646_A_C	1	63034646	63034646	183	165.057	1.03235	733.319	9.04845e-06	0.102333	0.732899	0.160461	0.0151985	0.0157294	0.0636025
ENSG00000203965	1	63989044	64038364	+	5622	0	1_64026219_A_G	1	64026219	64026219	183	162.949	1.05369	595.469	1.1616e-07	0.142624	-0.56932	0.103186	0.00019998	0.000217334	0.00171868
ENSG00000158966	1	64936429	65158741	+	6183	0	1_65073509_G_A	1	65073509	65073509	183	138.59	0.963636	368.358	3.27252e-07	0.133167	-1.32007	0.248966	0.0069993	0.00408794	0.0215638
ENSG00000162433	1	65613233	65697828	+	5920	0	1_65690461_G_A	1	65690461	65690461	183	130.888	0.951894	257.903	6.21406e-09	0.168907	-0.605333	0.0992591	0.00059994	0.000354991	0.00261566
ENSG00000066557	1	70610489	70671303	-	5326	0	1_70611208_A_T	1	70611208	70611208	183	156.158	1.04197	426.747	9.32079e-07	0.123528	-0.651424	0.12827	0.00089991	0.00191649	0.0114349
ENSG00000254685	1	74663897	74699770	+	4726	10680	1_74710450_C_T	1	74710450	74710450	183	127.189	0.924037	158.564	3.63189e-12	0.232576	0.72047	0.0967443	9.999e-05	3.23343e-06	3.9603e-05
ENSG00000116791	1	75171171	75199092	-	4899	0	1_75195243_T_C	1	75195243	75195243	183	142.147	1.01372	265.072	4.14245e-16	0.304086	-0.832971	0.0931503	9.999e-05	1.49426e-10	4.1535e-09
ENSG00000117054	1	76190037	76253260	+	6304	0	1_76238686_G_A	1	76238686	76238686	183	163.342	1.05406	485.186	2.28174e-09	0.177741	0.647178	0.102899	9.999e-05	4.1414e-06	4.91671e-05
ENSG00000154027	1	77747737	78025651	+	6392	0	1_77821129_A_C	1	77821129	77821129	183	158.052	1.03669	519.157	1.85987e-08	0.159147	-0.666025	0.113169	9.999e-05	6.28731e-05	0.000562344
ENSG00000137944	1	89401457	89458636	-	4979	0	1_89402960_C_G	1	89402960	89402960	183	131.335	0.946679	223.023	4.40247e-42	0.636585	-1.17282	0.0655057	9.999e-05	7.92994e-27	2.45405e-24
ENSG00000197147	1	89990396	90063423	+	5079	667216	1_90730639_C_T	1	90730639	90730639	183	148.562	1.04547	376.27	2.87559e-06	0.113066	-3.13404	0.648873	0.00549945	0.00741813	0.0351027
ENSG00000171488	1	90098632	90235462	+	5226	0	1_90098715_G_C	1	90098715	90098715	183	162.216	1.04241	509.566	1.19047e-05	0.0997518	0.396215	0.0879887	0.0133987	0.0157026	0.0635495
ENSG00000154511	1	93307725	93427057	-	4733	0	1_93314912_T_G	1	93314912	93314912	183	142.754	1.00289	193.993	1.76749e-06	0.117596	0.54853	0.111074	0.00259974	0.00467643	0.02406
ENSG00000117500	1	93615300	93646285	-	4709	0	1_93617403_T_G	1	93617403	93617403	183	162.841	1.03541	354.534	1.65304e-19	0.360559	0.875463	0.0861835	9.999e-05	1.73353e-15	1.07294e-13
ENSG00000137962	1	94614545	94740624	-	5903	80555	1_94533990_A_T	1	94533990	94533990	183	154.353	1.04842	491.729	4.88099e-06	0.108122	-0.554874	0.117805	0.00889911	0.0105463	0.0464573
ENSG00000162627	1	99127237	99226056	+	5721	479941	1_99705997_T_C	1	99705997	99705997	183	164.307	1.04143	531.397	2.35509e-06	0.114926	1.20366	0.24692	0.0019998	0.00321419	0.0175532
ENSG00000162688	1	100315641	100389579	+	5806	0	1_100322008_T_G	1	100322008	100322008	183	157.873	1.0598	430.966	1.70412e-06	0.117936	-0.585598	0.118386	0.00249975	0.00265045	0.0149132
ENSG00000134215	1	108113783	108507766	-	6197	-163930	1_108671696_A_T	1	108671696	108671696	183	158.07	1.05118	573.833	1.54658e-05	0.0972857	-1.16193	0.261641	0.0234977	0.0274641	0.0962174
ENSG00000085491	1	108676659	108743471	-	5647	0	1_108738360_C_A	1	108738360	108738360	183	145.935	0.998346	410.924	8.65137e-16	0.29853	-0.915271	0.103713	9.999e-05	2.94072e-10	7.75613e-09
ENSG00000121940	1	109472131	109506111	-	5239	9341	1_109462790_A_G	1	109462790	109462790	183	157.444	0.984746	499.503	2.25055e-06	0.115349	-0.481759	0.0986241	0.00609939	0.00626334	0.0306692
ENSG00000116299	1	109656302	109749401	+	4924	0	1_109717870_G_A	1	109717870	109717870	183	146.65	0.977001	430.473	1.63473e-06	0.118322	-0.60519	0.122121	0.00919908	0.00864725	0.039743
ENSG00000134222	1	109822179	109825808	-	4775	3649	1_109818530_C_T	1	109818530	109818530	183	159.303	1.06743	580.144	6.67384e-08	0.147651	-0.621081	0.11031	0.00029997	0.000153139	0.00125374
ENSG00000168765	1	110198704	110208118	+	5197	0	1_110200360_T_C	1	110200360	110200360	183	126.384	0.92127	275.386	9.31006e-13	0.243723	-0.756703	0.0985352	9.999e-05	2.5854e-06	3.20893e-05
ENSG00000213366	1	110210645	110252171	+	5259	10915	1_110263086_C_A	1	110263086	110263086	183	157.462	1.01242	618.11	2.76583e-07	0.134708	-0.508482	0.0952651	0.00059994	0.00106352	0.00687583
ENSG00000134184	1	110230437	110251661	+	5241	-650	1_110229787_C_T	1	110229787	110229787	183	176.441	1.00936	810.251	1.03198e-20	0.379484	-0.840096	0.0794115	9.999e-05	2.84768e-17	2.40344e-15
ENSG00000134201	1	110254865	110318050	+	5438	0	1_110270600_C_G	1	110270600	110270600	183	136.088	1.00638	361.772	1.32383e-27	0.477646	-0.943858	0.0729643	9.999e-05	1.75895e-18	1.77501e-16
ENSG00000134202	1	110276555	110284384	-	5252	0	1_110282972_G_T	1	110282972	110282972	183	167.238	1.01799	714.025	5.77763e-26	0.455775	0.974573	0.0787233	9.999e-05	2.23311e-21	2.96174e-19
ENSG00000064703	1	112297868	112310638	+	6204	32059	1_112342697_T_C	1	112342697	112342697	183	161.501	1.03973	681.463	3.29856e-06	0.111785	0.567773	0.118308	0.00719928	0.00689568	0.0332395
ENSG00000081026	1	113933372	114228545	+	5379	496819	1_114725364_A_G	1	114725364	114725364	183	162.502	1.06616	567.645	5.99312e-06	0.1062	0.663928	0.142382	0.00739926	0.00815156	0.0379533
ENSG00000131778	1	146714292	146767443	+	3949	0	1_146729348_C_T	1	146729348	146729348	183	151.761	1.00709	298.454	1.42435e-13	0.258848	0.819013	0.102446	9.999e-05	4.36053e-09	9.68495e-08
ENSG00000143409	1	150969026	150980851	-	4102	0	1_150974311_G_A	1	150974311	150974311	183	161.698	1.03612	312.768	4.52069e-07	0.1302	-1.16755	0.223077	0.00019998	0.000500021	0.00351149
ENSG00000143363	1	150980897	151008189	+	4140	0	1_151003071_G_A	1	151003071	151003071	183	155.014	1.05153	296.122	4.71714e-06	0.108442	-0.627746	0.133056	0.00429957	0.00568725	0.0283568
ENSG00000143416	1	151336779	151345209	-	4183	-1551	1_151346760_G_C	1	151346760	151346760	183	159.571	1.04228	317.811	1.19053e-07	0.142401	-0.562459	0.102036	9.999e-05	0.00016849	0.00136975
ENSG00000182134	1	151742584	151763892	-	4260	0	1_151748992_T_C	1	151748992	151748992	183	148.098	1.00579	298.641	1.38988e-10	0.201978	-2.60347	0.382545	9.999e-05	2.17927e-06	2.75644e-05
ENSG00000189171	1	153591264	153606568	-	4702	0	1_153598094_T_C	1	153598094	153598094	183	153.995	1.02807	349.903	1.85911e-17	0.327037	0.779785	0.0826888	9.999e-05	1.02778e-12	4.07773e-11
ENSG00000160678	1	153600403	153604513	+	4651	-2309	1_153598094_T_C	1	153598094	153598094	183	149.813	1.03971	329.897	1.00519e-05	0.101344	0.433906	0.0955142	0.0168983	0.0178566	0.0700086
ENSG00000143537	1	155023043	155035252	+	3385	0	1_155034632_C_G	1	155034632	155034632	183	153.209	1.0537	334.046	3.63898e-08	0.153124	-0.660363	0.114801	9.999e-05	9.58795e-05	0.000827271
ENSG00000116580	1	155719509	155829191	-	3691	295791	1_155423718_C_T	1	155423718	155423718	183	93.4658	0.939581	105.06	6.96018e-09	0.167902	-3.91688	0.644577	0.0131987	0.00536965	0.0270053
ENSG00000163468	1	156278760	156337664	-	4426	0	1_156285764_G_C	1	156285764	156285764	183	162.412	1.03644	469.471	3.57772e-10	0.193861	0.70012	0.105537	9.999e-05	9.89964e-07	1.35159e-05
ENSG00000163382	1	156561555	156564091	+	4969	30565	1_156594656_C_A	1	156594656	156594656	183	165.075	1.05348	575.028	1.02174e-11	0.224004	0.725698	0.0998464	9.999e-05	2.40572e-08	4.6146e-07
ENSG00000143294	1	156720403	156770607	+	5379	578123	1_157348730_A_T	1	157348730	157348730	183	156.819	1.02252	501.213	6.62263e-06	0.105263	-2.62045	0.564755	0.0141986	0.0136678	0.0568002
ENSG00000132681	1	160121361	160156767	+	5887	-22818	1_160098543_G_A	1	160098543	160098543	183	170.597	1.03234	668.222	7.33627e-48	0.685641	1.57766	0.0789683	9.999e-05	3.05002e-43	7.07908e-40
ENSG00000122218	1	160259064	160313190	-	6061	0	1_160260748_A_G	1	160260748	160260748	183	147.508	0.991599	478.657	6.25076e-11	0.208781	-1.73023	0.248989	9.999e-05	2.37001e-06	2.9734e-05
ENSG00000215845	1	161007422	161008780	-	6005	55590	1_160951832_G_A	1	160951832	160951832	183	158.981	1.04864	564.036	1.08247e-08	0.163978	0.866704	0.144664	0.00019998	3.40959e-05	0.000326336
ENSG00000162755	1	161068152	161070136	+	6074	33309	1_161103445_T_G	1	161103445	161103445	183	158.624	1.03876	579.51	7.86291e-06	0.103652	-0.479446	0.104223	0.0138986	0.0154072	0.0625175
ENSG00000158793	1	161087877	161095235	+	6140	0	1_161088583_T_G	1	161088583	161088583	183	154.21	1.03744	550.926	1.69571e-15	0.293417	1.28425	0.147321	9.999e-05	6.35443e-11	1.8788e-09
ENSG00000143224	1	161136201	161147803	+	6166	0	1_161139738_G_A	1	161139738	161139738	183	146.15	1.02239	428.627	3.9617e-12	0.231859	-1.15258	0.155079	9.999e-05	1.71954e-07	2.74299e-06
ENSG00000158864	1	161166895	161184185	+	6224	0	1_161168004_C_T	1	161168004	161168004	183	162.216	0.994198	611.422	1.45452e-13	0.258681	0.750242	0.093885	9.999e-05	2.38055e-09	5.52525e-08
ENSG00000248485	1	161228518	161255240	+	6404	4975	1_161260215_G_A	1	161260215	161260215	183	158.624	1.05277	619.735	7.53739e-06	0.104049	0.530646	0.115107	0.0148985	0.0149405	0.0611045
ENSG00000158887	1	161274526	161279762	-	6411	-120	1_161279882_A_G	1	161279882	161279882	183	161.215	1.02937	630.862	4.11255e-13	0.250341	0.778783	0.0996223	9.999e-05	3.60953e-09	8.17337e-08
ENSG00000143252	1	161284048	161332984	+	6585	-113259	1_161170789_C_T	1	161170789	161170789	183	160.304	1.05481	636.033	8.51065e-07	0.124369	-1.5242	0.298967	0.00209979	0.00182797	0.0109631
ENSG00000143149	1	165631454	165668100	-	6351	0	1_165667781_T_G	1	165667781	165667781	183	91.643	0.864873	130.142	2.5737e-11	0.216273	-0.744815	0.10481	0.00209979	0.000991472	0.00647314
ENSG00000143155	1	168148172	168169950	+	6112	-22973	1_168125199_G_A	1	168125199	168125199	183	165.969	1.01946	825.212	5.78967e-08	0.148936	-0.603002	0.106555	9.999e-05	0.000165906	0.00135349
ENSG00000143156	1	169101770	169337205	-	7734	-90277	1_169427482_C_T	1	169427482	169427482	183	164.646	1.03615	694.55	4.00615e-07	0.131311	-0.501753	0.0953996	0.00039996	0.000817282	0.00545903
ENSG00000198734	1	169483405	169555826	-	7187	0	1_169544387_C_T	1	169544387	169544387	183	163.002	1.05501	541.95	2.19675e-05	0.0939726	0.464916	0.106713	0.0243976	0.0268009	0.0950431
ENSG00000117593	1	173793642	173827684	+	4327	-95528	1_173698114_C_T	1	173698114	173698114	183	150.85	1.04861	231.617	2.34154e-09	0.177514	-0.668111	0.106309	9.999e-05	7.81345e-06	8.6357e-05
ENSG00000116260	1	180123970	180173165	+	6489	0	1_180140101_G_A	1	180140101	180140101	183	162.305	1.04139	442.58	6.01357e-09	0.169197	0.642267	0.105206	9.999e-05	1.20148e-05	0.000127626
ENSG00000135823	1	180941862	180992047	-	5592	0	1_180966193_G_C	1	180966193	180966193	183	156.998	1.07568	468.583	1.21829e-10	0.203104	-0.688627	0.100832	9.999e-05	4.04452e-07	5.83063e-06
ENSG00000135828	1	182542770	182558391	-	5388	-9049	1_182567440_G_A	1	182567440	182567440	183	138.841	0.988629	274.957	3.68399e-24	0.430663	0.983462	0.0835888	9.999e-05	4.41064e-16	3.0109e-14
ENSG00000135862	1	182992596	183114727	+	5919	0	1_183101302_C_T	1	183101302	183101302	183	159.678	1.04176	519.523	1.80683e-05	0.0958183	-0.440777	0.100091	0.0247975	0.0270588	0.0955911
ENSG00000157181	1	186344891	186390510	+	5214	0	1_186373677_T_C	1	186373677	186373677	183	164.807	0.99637	431.839	2.21642e-05	0.0938884	0.466226	0.107067	0.0233977	0.02468	0.0890858
ENSG00000116852	1	200938521	200992828	-	6501	8848	1_200929673_C_A	1	200929673	200929673	183	163.395	1.04445	779.487	5.53456e-08	0.149343	-0.586109	0.103404	0.00029997	0.000149882	0.0012336
ENSG00000081277	1	201252581	201302121	+	6347	-9762	1_201242819_G_A	1	201242819	201242819	183	142.933	1.01049	484.525	6.18049e-10	0.189134	-0.967046	0.148017	9.999e-05	1.99858e-05	0.000202563
ENSG00000198892	1	201857809	201861434	+	5641	24989	1_201886423_G_A	1	201886423	201886423	183	157.23	1.05369	620.51	1.13094e-06	0.121738	-0.618862	0.122876	0.00249975	0.00290628	0.0161673
ENSG00000176393	1	201951501	201975275	+	5668	-60520	1_201890981_G_A	1	201890981	201890981	183	138.751	0.985536	400.045	7.44811e-07	0.1256	-2.17215	0.423666	0.00759924	0.00711463	0.0339774
ENSG00000133056	1	204391757	204463852	-	5782	744026	1_203647731_C_T	1	203647731	203647731	183	147.151	0.987276	460.533	7.51713e-06	0.104074	-0.880015	0.190866	0.0307969	0.0284692	0.0986222
ENSG00000184144	1	205012326	205047627	+	5425	49268	1_205096895_T_C	1	205096895	205096895	183	166.97	1.04596	635.299	9.72393e-06	0.101656	0.464027	0.10197	0.009999	0.0122065	0.0518412
ENSG00000117266	1	205473724	205501921	+	4537	0	1_205488754_C_T	1	205488754	205488754	183	153.727	1.06398	451.881	5.14656e-07	0.129007	-0.596629	0.114599	0.00069993	0.00123875	0.00784484
ENSG00000133065	1	205758222	205782876	-	4491	0	1_205774839_T_C	1	205774839	205774839	183	163.896	1.04003	536.305	4.88208e-12	0.230134	-0.685626	0.0927	9.999e-05	1.65684e-08	3.28677e-07
ENSG00000076356	1	208195588	208417665	-	6038	-28375	1_208446040_A_G	1	208446040	208446040	183	163.342	1.02138	656.004	9.79641e-06	0.101586	-0.720295	0.158346	0.0161984	0.0174989	0.0687223
ENSG00000203705	1	212965171	212989968	+	6099	-78683	1_212886488_G_A	1	212886488	212886488	183	168.703	1.0302	633.601	1.68453e-05	0.0964797	-0.437559	0.0989833	0.0180982	0.0199142	0.0757705
ENSG00000152104	1	214522040	214725792	-	6003	0	1_214526612_T_G	1	214526612	214526612	183	160.482	1.04682	601.569	5.91963e-06	0.106315	-0.490145	0.105049	0.00919908	0.0106623	0.046781
ENSG00000067533	1	218458630	218511325	+	6678	0	1_218496066_T_C	1	218496066	218496066	183	160.322	1.036	506.619	7.22673e-25	0.44064	0.909074	0.0757143	9.999e-05	6.00333e-20	6.79693e-18
ENSG00000143353	1	219347187	219386207	+	6172	-91261	1_219255926_C_T	1	219255926	219255926	183	149.974	1.04467	391.045	4.60653e-08	0.151	0.819087	0.143572	0.00019998	0.000201352	0.00160321
ENSG00000117791	1	220921568	220958150	+	5886	0	1_220948830_C_T	1	220948830	220948830	183	164.253	1.04936	498.268	4.80172e-11	0.211015	-1.32749	0.18975	9.999e-05	1.06991e-07	1.8126e-06
ENSG00000143742	1	225965532	225978168	+	5391	0	1_225974531_A_G	1	225974531	225974531	183	152.637	1.0106	392.647	4.25332e-11	0.21204	-0.647514	0.0922715	9.999e-05	5.81178e-07	8.20007e-06
ENSG00000143819	1	225997795	226033260	+	5422	0	1_226005560_C_T	1	226005560	226005560	183	161.626	1.0512	482.618	1.02349e-05	0.101174	-0.60292	0.132843	0.0117988	0.0128405	0.0540394
ENSG00000196187	1	226033238	226070069	-	5391	0	1_226068927_G_A	1	226068927	226068927	183	157.444	1.04381	441.49	1.45216e-07	0.140593	0.561967	0.102708	0.00019998	0.000334512	0.00248448
ENSG00000143776	1	227177567	227506175	-	6650	0	1_227505643_G_A	1	227505643	227505643	183	139.752	1.0087	294.499	1.07525e-21	0.394508	1.13291	0.103752	9.999e-05	1.40801e-14	6.99158e-13
ENSG00000143774	1	228327664	228336685	+	5930	-166678	1_228160986_A_T	1	228160986	228160986	183	156.569	1.0378	405.647	7.22827e-07	0.125877	0.865104	0.168522	0.00109989	0.00144589	0.00898502
ENSG00000154358	1	228395832	228566577	+	6187	-21080	1_228374752_C_G	1	228374752	228374752	183	153.817	1.03934	458.284	1.69203e-14	0.275665	-0.733648	0.0879106	9.999e-05	4.04717e-10	1.03225e-08
ENSG00000135744	1	230838270	230850043	-	6144	5995	1_230832275_A_G	1	230832275	230832275	183	161.573	1.05162	664.019	2.25077e-10	0.197849	-0.666624	0.0992238	9.999e-05	8.28374e-07	1.14785e-05
ENSG00000143643	1	231041990	231114621	-	6561	0	1_231085090_G_A	1	231085090	231085090	183	166.183	1.03172	802.377	4.98741e-11	0.210694	0.640775	0.0916805	9.999e-05	1.87832e-07	2.97582e-06
ENSG00000135778	1	233086352	233119628	+	7338	0	1_233091463_T_A	1	233091463	233091463	183	154.138	1.0298	688.689	2.70081e-14	0.272005	-1.06253	0.128496	9.999e-05	1.07202e-09	2.63297e-08
ENSG00000168275	1	234509203	234519795	+	6716	0	1_234509259_G_C	1	234509259	234509259	183	162.109	1.05943	853.253	2.47955e-14	0.272676	0.715048	0.0863278	9.999e-05	1.72549e-10	4.73947e-09
ENSG00000152904	1	235490666	235507847	+	5760	0	1_235495476_G_T	1	235495476	235495476	183	156.872	1.07435	617.716	1.80522e-07	0.138609	0.534036	0.0984124	0.00029997	0.000480783	0.00339694
ENSG00000086619	1	236378856	236445319	-	6754	0	1_236413230_T_A	1	236413230	236413230	183	153.763	1.01556	558.109	1.85516e-28	0.488682	-0.962612	0.0727876	9.999e-05	9.68386e-22	1.32213e-19
ENSG00000116977	1	236681301	236716281	+	7040	0	1_236699033_T_C	1	236699033	236699033	183	119.2	0.911901	243.948	7.4294e-13	0.245556	-0.828157	0.107306	9.999e-05	5.92533e-06	6.77471e-05
ENSG00000054282	1	243419321	243663394	+	6225	-508586	1_242910735_C_T	1	242910735	242910735	183	158.91	1.02482	630.367	1.57453e-06	0.11867	0.783044	0.157746	0.00319968	0.00419559	0.0220067
ENSG00000185420	1	245912643	246670614	-	10906	0	1_246626232_G_A	1	246626232	246626232	183	162.913	1.03557	1203.17	2.79196e-07	0.134622	0.634679	0.118952	0.00139986	0.00118354	0.00751571
ENSG00000143653	1	246887350	246931439	+	8563	20960	1_246952399_C_G	1	246952399	246952399	183	150.707	1.01574	656.156	9.27035e-07	0.123578	-1.37623	0.270926	0.00539946	0.00511201	0.0258496
ENSG00000186487	2	1792886	2335032	-	9963	-334224	2_2669256_G_C	2	2669256	2669256	183	153.817	1.02538	864.303	5.22143e-06	0.107491	-0.466504	0.0993686	0.0218978	0.0228551	0.0835379
ENSG00000171853	2	3383447	3488865	+	7719	0	2_3387619_T_C	2	3387619	3387619	183	146.168	0.991326	695.624	2.76872e-10	0.196069	0.770658	0.115356	9.999e-05	1.32115e-05	0.000139065
ENSG00000182551	2	3501133	3523507	-	7399	-132236	2_3655743_C_T	2	3655743	3655743	183	158.052	1.04211	872.635	1.09683e-08	0.16386	-0.538235	0.089877	9.999e-05	6.35807e-05	0.000566489
ENSG00000134330	2	9613788	9636672	+	6156	-118586	2_9495202_A_G	2	9495202	9495202	183	72.4137	0.96176	88.6805	1.32708e-11	0.221823	-1.83802	0.254484	0.00189981	0.00247357	0.0140693
ENSG00000151694	2	9628616	9695921	-	6353	39925	2_9588691_G_T	2	9588691	9588691	183	161.787	1.03198	770.155	1.72532e-08	0.159819	0.666178	0.112911	9.999e-05	6.53677e-05	0.000579077
[truncated: 1,201 more rows]

## Sheet: Table S4
Table S4. Significant permutation pQTLs
[truncated: 658 more rows]

## Sheet: Table S5
Table S5. Proportion of SNP-based SCZ heritability mediated by gene expression of each omics
[truncated: 5 more rows]

## Sheet: Table S6
Table S6. Omics-specific QTL genes and shared QTL genes.
[truncated: 487 more rows]

[truncated: 4 more sheets: Table S7, Table S8, Table S9, Table S10]
